# Supplementary material for: An overview of the genus Coprotus (Pezizales, Ascomycota) with notes on the type species and description of C. epithecioides sp. nov
Source: MycoKeys. 2018 Jan 12;(29):15–47. doi: 10.3897/mycokeys.29.22978 (PMC5804121; doi:10.3897/mycokeys.29.22978)
Supplement: XML Treatment for Coprotus [file mycokeys.29.22978-treatment1.xml]

<!DOCTYPE tp:taxon-treatment
  PUBLIC "-//TaxonX//DTD Taxonomic Treatment Publishing DTD v0 20100105//EN" "tax-treatment-NSO.dtd">
<tp:taxon-treatment xmlns:tp="http://www.plazi.org/taxpub"><tp:treatment-meta><kwd-group><label>Taxon classification</label><kwd><named-content xmlns:xlink="http://www.w3.org/1999/xlink" content-type="kingdom">Fungi</named-content></kwd><kwd><named-content xmlns:xlink="http://www.w3.org/1999/xlink" content-type="order">Thelebolales</named-content></kwd><kwd><named-content xmlns:xlink="http://www.w3.org/1999/xlink" content-type="family">Thelebolaceae</named-content></kwd></kwd-group><mixed-citation publication-type="journal"><person-group><name><surname>Kušan</surname><given-names>Ivana</given-names></name><name><surname>Matočec</surname><given-names>Neven</given-names></name><name><surname>Jadan</surname><given-names>Margita</given-names></name><name><surname>Tkalčec</surname><given-names>Zdenko</given-names></name><name><surname>Mešić</surname><given-names>Armin</given-names></name></person-group><article-title>An overview of the genus <italic><tp:taxon-name><tp:taxon-name-part taxon-name-part-type="genus" reg="Coprotus">Coprotus</tp:taxon-name-part></tp:taxon-name></italic> (<tp:taxon-name><tp:taxon-name-part taxon-name-part-type="genus" reg="Pezizales">Pezizales</tp:taxon-name-part></tp:taxon-name>, <tp:taxon-name><tp:taxon-name-part taxon-name-part-type="genus" reg="Ascomycota">Ascomycota</tp:taxon-name-part></tp:taxon-name>) with notes on the type species and description of <italic><tp:taxon-name><tp:taxon-name-part taxon-name-part-type="genus" reg="Coprotus">C.</tp:taxon-name-part> <tp:taxon-name-part taxon-name-part-type="species" reg="epithecioides">epithecioides</tp:taxon-name-part></tp:taxon-name></italic> sp. nov.</article-title><source>MycoKeys</source><day>12</day><month>1</month><year>2018</year><volume>2018</volume><issue>29</issue><fpage>15</fpage><lpage>47</lpage><pub-id pub-id-type="doi">10.3897/mycokeys.29.22978</pub-id></mixed-citation></tp:treatment-meta><tp:nomenclature><tp:taxon-name>
            <tp:taxon-name-part taxon-name-part-type="genus" reg="Coprotus">Coprotus</tp:taxon-name-part>
          </tp:taxon-name><tp:taxon-authority>Korf &amp; Kimbr., American Journal of Botany 54(1): 21, 1967.</tp:taxon-authority><tp:nomenclature-citation-list><tp:nomenclature-citation><tp:taxon-name><tp:taxon-name-part taxon-name-part-type="genus" reg="Coprotus"/></tp:taxon-name><comment>[≡ <tp:taxon-name><tp:taxon-name-part taxon-name-part-type="genus" reg="Coprotus">Coprotus</tp:taxon-name-part></tp:taxon-name> Korf, Rapports et communications VIII Congrès International de Botanique I 1954 (sect. 18/20): 80, 1954, <italic>nomen nudum</italic>] </comment></tp:nomenclature-citation></tp:nomenclature-citation-list></tp:nomenclature><tp:treatment-sec sec-type="type species" id="SECID0ECWAG"><title>Type species.</title><p>
            <italic><tp:taxon-name><tp:taxon-name-part taxon-name-part-type="genus" reg="Coprotus">Coprotus</tp:taxon-name-part> <tp:taxon-name-part taxon-name-part-type="species" reg="sexdecimsporus">sexdecimsporus</tp:taxon-name-part></tp:taxon-name></italic> (P. Crouan &amp; H. Crouan) Kimbr. &amp; Korf.</p><p>As presently circumscribed, the genus <italic><tp:taxon-name><tp:taxon-name-part taxon-name-part-type="genus" reg="Coprotus">Coprotus</tp:taxon-name-part></tp:taxon-name></italic> is clearly characterised by the following combination of characters: obligate coprophilous ecology, eugymnohymenial <!--PageBreak-->apothecial development, apothecia with reduced marginal tissue without setose hairs; inamyloid asci uniformly stainable in <abbrev xmlns:xlink="http://www.w3.org/1999/xlink" xlink:title="Congo Red" id="ABBRID0E5WAG" xlink:type="simple">CR</abbrev>, with functional operculum; prolate, smooth (under transmission light microscope), eguttulate ascospores in all developmental stages sporoplasm of which have strong affinities to form de Bary bubble in any anhydrous conditions (especially in media such Cotton Blue). Mature spores ejected from living asci possess temporary thick and gelatinous sheath. Anamorph not known.</p><!--PageBreak--><!--PageBreak--></tp:treatment-sec></tp:taxon-treatment>
