# Supplementary material for: An overview of the genus Coprotus (Pezizales, Ascomycota) with notes on the type species and description of C. epithecioides sp. nov
Source: MycoKeys. 2018 Jan 12;(29):15–47. doi: 10.3897/mycokeys.29.22978 (PMC5804121; doi:10.3897/mycokeys.29.22978)
Supplement: XML Treatment for Coprotus sexdecimsporus [file mycokeys.29.22978-treatment2.xml]

<!DOCTYPE tp:taxon-treatment
  PUBLIC "-//TaxonX//DTD Taxonomic Treatment Publishing DTD v0 20100105//EN" "tax-treatment-NSO.dtd">
<tp:taxon-treatment xmlns:tp="http://www.plazi.org/taxpub"><tp:treatment-meta><kwd-group><label>Taxon classification</label><kwd><named-content xmlns:xlink="http://www.w3.org/1999/xlink" content-type="kingdom">Fungi</named-content></kwd><kwd><named-content xmlns:xlink="http://www.w3.org/1999/xlink" content-type="order">Thelebolales</named-content></kwd><kwd><named-content xmlns:xlink="http://www.w3.org/1999/xlink" content-type="family">Thelebolaceae</named-content></kwd></kwd-group><mixed-citation publication-type="journal"><person-group><name><surname>Kušan</surname><given-names>Ivana</given-names></name><name><surname>Matočec</surname><given-names>Neven</given-names></name><name><surname>Jadan</surname><given-names>Margita</given-names></name><name><surname>Tkalčec</surname><given-names>Zdenko</given-names></name><name><surname>Mešić</surname><given-names>Armin</given-names></name></person-group><article-title>An overview of the genus <italic><tp:taxon-name><tp:taxon-name-part taxon-name-part-type="genus" reg="Coprotus">Coprotus</tp:taxon-name-part></tp:taxon-name></italic> (<tp:taxon-name><tp:taxon-name-part taxon-name-part-type="genus" reg="Pezizales">Pezizales</tp:taxon-name-part></tp:taxon-name>, <tp:taxon-name><tp:taxon-name-part taxon-name-part-type="genus" reg="Ascomycota">Ascomycota</tp:taxon-name-part></tp:taxon-name>) with notes on the type species and description of <italic><tp:taxon-name><tp:taxon-name-part taxon-name-part-type="genus" reg="Coprotus">C.</tp:taxon-name-part> <tp:taxon-name-part taxon-name-part-type="species" reg="epithecioides">epithecioides</tp:taxon-name-part></tp:taxon-name></italic> sp. nov.</article-title><source>MycoKeys</source><day>12</day><month>1</month><year>2018</year><volume>2018</volume><issue>29</issue><fpage>15</fpage><lpage>47</lpage><pub-id pub-id-type="doi">10.3897/mycokeys.29.22978</pub-id></mixed-citation></tp:treatment-meta><tp:nomenclature><tp:taxon-name>
            <tp:taxon-name-part taxon-name-part-type="genus" reg="Coprotus">Coprotus</tp:taxon-name-part>
            <tp:taxon-name-part taxon-name-part-type="species" reg="sexdecimsporus">sexdecimsporus</tp:taxon-name-part>
          </tp:taxon-name><tp:taxon-authority>(P. Crouan &amp; H. Crouan) Kimbr. &amp; Korf, American Journal of Botany 54(1): 22, 1967.</tp:taxon-authority><xref ref-type="fig" rid="F3">Fig. 3</xref><tp:nomenclature-citation-list><tp:nomenclature-citation><tp:taxon-name><tp:taxon-name-part taxon-name-part-type="genus" reg="Coprotus"/><tp:taxon-name-part taxon-name-part-type="species" reg="sexdecimsporus"/></tp:taxon-name><comment>≡ <tp:taxon-name><tp:taxon-name-part taxon-name-part-type="genus" reg="Ascobolus">Ascobolus</tp:taxon-name-part> <tp:taxon-name-part taxon-name-part-type="species" reg="sexdecimsporus">sexdecimsporus</tp:taxon-name-part></tp:taxon-name> P. Crouan &amp; H. Crouan, Annales des Sciences Naturelles Botanique ser. 4., 10: 195, 1858. </comment></tp:nomenclature-citation><tp:nomenclature-citation><tp:taxon-name><tp:taxon-name-part taxon-name-part-type="genus" reg="Coprotus"/><tp:taxon-name-part taxon-name-part-type="species" reg="sexdecimsporus"/></tp:taxon-name><comment>≡ <tp:taxon-name><tp:taxon-name-part taxon-name-part-type="genus" reg="Ascophanus">Ascophanus</tp:taxon-name-part> <tp:taxon-name-part taxon-name-part-type="species" reg="sexdecimsporus">sexdecimsporus</tp:taxon-name-part></tp:taxon-name> (P. Crouan &amp; H. Crouan) Boud., Annales des Sciences Naturelles Botanique ser. 5., 10: 247, 1869. </comment></tp:nomenclature-citation><tp:nomenclature-citation><tp:taxon-name><tp:taxon-name-part taxon-name-part-type="genus" reg="Coprotus"/><tp:taxon-name-part taxon-name-part-type="species" reg="sexdecimsporus"/></tp:taxon-name><comment>≡ <tp:taxon-name><tp:taxon-name-part taxon-name-part-type="genus" reg="Ryparobius">Ryparobius</tp:taxon-name-part> <tp:taxon-name-part taxon-name-part-type="species" reg="sexdecimsporus">sexdecimsporus</tp:taxon-name-part></tp:taxon-name> (P. Crouan &amp; H. Crouan) Sacc., Sylloge Fungorum 8: 541, 1889. </comment></tp:nomenclature-citation></tp:nomenclature-citation-list></tp:nomenclature><tp:treatment-sec sec-type="description" id="SECID0EUZAG"><title>Description.</title><p>
            <italic><tp:taxon-name><tp:taxon-name-part taxon-name-part-type="genus" reg="Apothecia">Apothecia</tp:taxon-name-part></tp:taxon-name></italic> not confluent, circular from the top view, at first globular, then flattened-turbinate and finally lenticular from the side view, sessile, evenly hyaline to creamy white or translucent pale greyish-rosy (if subjected to strong insolation), glabrous, <sup>*</sup>0.1–0.5 mm in diameter, solitary to gregarious. <tp:taxon-name><tp:taxon-name-part taxon-name-part-type="genus" reg="Hymenium">Hymenium</tp:taxon-name-part></tp:taxon-name> granulose due to the protrusion of living mature asci, concolorous with excipular surface, matte. Margin rounded in vertical median section, entire, smooth, not raised above hymenial plane. Outer surface smooth, concolorous with the hymenium. Subicular hyphae indistinguishable. <italic><tp:taxon-name><tp:taxon-name-part taxon-name-part-type="genus" reg="Hymenium">Hymenium</tp:taxon-name-part></tp:taxon-name></italic> <sup>*</sup>95–140 µm thick. <italic>Asci</italic> clavate with truncate apex, <sup>*</sup>84–143 × 21.4–29.6 µm, <sup>†</sup>89–104 × 16.4–23.3 µm, <sup>*</sup>Q = 4.1–5.6, significantly shorter and more clavate at the marginal rim, when mature <sup>*</sup>protruding above hymenium up to 26 µm, <italic>pars sporifera</italic> <sup>*</sup>47.3–63.3 µm, 16-spored, hyaline, base attenuated, bifurcate, arising from perforated croziers, only fully mature asci with flat lentiform operculum clearly delimited prior the spore discharge, <sup>*</sup>6.6–8 µm in diam. and <sup>*</sup>0.6 µm thick, lateral wall 3-layered, <sup>*</sup>0.7–0.8 µm thick, after spore discharge operculum as a rule clearly visible; in <abbrev xmlns:xlink="http://www.w3.org/1999/xlink" xlink:title="Lugol’s solution" id="ABBRID0EG2AG" xlink:type="simple">IKI</abbrev> inamyloid; in <abbrev xmlns:xlink="http://www.w3.org/1999/xlink" xlink:title="Congo Red" id="ABBRID0EK2AG" xlink:type="simple">CR</abbrev> outermost wall vividly rutile-red throughout the ascal length, median layer pale rutile-yellow, innermost layer greyish; in <abbrev xmlns:xlink="http://www.w3.org/1999/xlink" xlink:title="Cotton Blue" id="ABBRID0EO2AG" xlink:type="simple">CB</abbrev> cyanophobic. <italic><tp:taxon-name><tp:taxon-name-part taxon-name-part-type="genus" reg="Ascospores">Ascospores</tp:taxon-name-part></tp:taxon-name></italic> <sup>*</sup>10.7–<italic>11.7</italic>–13.8 × 6.8–<italic>7.9</italic>–8.5 µm, <sup>*</sup>Q = 1.4–<italic>1.7</italic>–1.7, ellipsoid to narrowly ellipsoid and most often radially symmetrical, with rounded-obtuse poles, rarely slightly bilaterally symmetrical with one side somewhat less convex but never flattened, 1-celled, hyaline; in living asci bi- to triseriate; when freshly ejected remain in a single group for a while due to the delicate sticky sheath enveloping individual spores; surface smooth; wall 3-layered, 0.6–0.7 µm thick, perispore dull, epispore brightly refractive, endospore layer with pale greyish-isabelline refractivity; in <abbrev xmlns:xlink="http://www.w3.org/1999/xlink" xlink:title="Lugol’s solution" id="ABBRID0ED3AG" xlink:type="simple">IKI</abbrev> no notable differential stainings; eguttulate, uninucleate, nucleus ±centrally to unipolarly positioned, 2.7–3 µm wide, in <abbrev xmlns:xlink="http://www.w3.org/1999/xlink" xlink:title="Brilliant Cresyl Blue" id="ABBRID0EH3AG" xlink:type="simple">CRB</abbrev> nucleus and sheath more contrasted, perispore dull deep bluish-violet/deep cyan, epispore <abbrev xmlns:xlink="http://www.w3.org/1999/xlink" xlink:title="Brilliant Cresyl Blue" id="ABBRID0EL3AG" xlink:type="simple">CRB</abbrev>-, endospore purplish lilac/medium violet; after applying <abbrev xmlns:xlink="http://www.w3.org/1999/xlink" xlink:title="potassium hydroxide" id="ABBRID0EP3AG" xlink:type="simple">KOH</abbrev> spore sheath dissolves instantly, all structures discoloured, perispore not loosening, endospore layer purplish-rosaceous; in <abbrev xmlns:xlink="http://www.w3.org/1999/xlink" xlink:title="Congo Red" id="ABBRID0ET3AG" xlink:type="simple">CR</abbrev> perispore dull, not stained as epispore, but endospore lilac reddish; in <abbrev xmlns:xlink="http://www.w3.org/1999/xlink" xlink:title="Acetocarmine" id="ABBRID0EX3AG" xlink:type="simple">AC</abbrev> completely devoid of staining; in <abbrev xmlns:xlink="http://www.w3.org/1999/xlink" xlink:title="Cotton Blue" id="ABBRID0E23AG" xlink:type="simple">CB</abbrev> de Bary bubbles present only in mature spores, perispore not loosening, weakly cyanophilic. <italic>Paraphyses</italic> cylindric, apically obtuse to subclavate, always slighty bent to uncinate, densely septate, rarely simple but often richly branched in the upper part; apically producing abundant medium to strongly refractive golden-yellow to cinnamon-yellow granular exudate, in <abbrev xmlns:xlink="http://www.w3.org/1999/xlink" xlink:title="Lugol’s solution" id="ABBRID0EB4AG" xlink:type="simple">IKI</abbrev> copper orange, in <abbrev xmlns:xlink="http://www.w3.org/1999/xlink" xlink:title="Brilliant Cresyl Blue" id="ABBRID0EF4AG" xlink:type="simple">CRB</abbrev> dark grey blue, after applying <abbrev xmlns:xlink="http://www.w3.org/1999/xlink" xlink:title="potassium hydroxide" id="ABBRID0EJ4AG" xlink:type="simple">KOH</abbrev> rubis red-grey; apical cells <sup>*</sup>6.9–16.4 × 2–3.4 µm, <sup>†</sup>1.4–2.8 µm wide, wall thin and hyaline, cells in the upper half contain minute medium to strongly refractive hyaline globules <sup>*</sup>0.2–1 µm wide or in pigmented apothecia with beer-yellow to beer-orange scattered dotted granules which are in <abbrev xmlns:xlink="http://www.w3.org/1999/xlink" xlink:title="Lugol’s solution" id="ABBRID0ET4AG" xlink:type="simple">IKI</abbrev> greyish green, in <abbrev xmlns:xlink="http://www.w3.org/1999/xlink" xlink:title="Brilliant Cresyl Blue" id="ABBRID0EX4AG" xlink:type="simple">CRB</abbrev> deep purplish-lilac to deep violet; in <abbrev xmlns:xlink="http://www.w3.org/1999/xlink" xlink:title="Cotton Blue" id="ABBRID0E24AG" xlink:type="simple">CB</abbrev> wall cyanophobic, cytoplasm weakly cyanophilic. <italic><tp:taxon-name><tp:taxon-name-part taxon-name-part-type="genus" reg="Subhymenium">Subhymenium</tp:taxon-name-part></tp:taxon-name></italic> only slightly differentiated from medullary excipulum, <sup>*</sup>12–19 µm thick, composed of hyaline <italic>textura globulosa-angularis</italic>, cells <sup>*</sup>3.8–7.5 µm wide. <italic><tp:taxon-name><tp:taxon-name-part taxon-name-part-type="genus" reg="Medullary">Medullary</tp:taxon-name-part> <tp:taxon-name-part taxon-name-part-type="species" reg="excipulum">excipulum</tp:taxon-name-part></tp:taxon-name></italic> hyaline, in the middle flank <sup>*</sup>12–22 µm thick, composed of <italic>textura porrecta</italic>, cells runing parallel to the surface, <sup>*</sup>1.4–4.8 µm wide. <italic>Margin</italic> subhyaline, fairly reduced to a thin cellular zone <sup>*</sup>9.6–11.3 µm thick at ½ of hymenium height, composed of small celled <italic>textura angularis</italic> 1–2 cell thick, cells clavate or elongated angular, 2.4–8.8 µm wide, marginal rim composed of prismatic terminal cells which do not protrude above hymenium; in <abbrev xmlns:xlink="http://www.w3.org/1999/xlink" xlink:title="Cotton Blue" id="ABBRID0ED6AG" xlink:type="simple">CB</abbrev> cell walls strongly cyanophilic. <italic>Ectal excipulum</italic> hyaline, in the middle flank <sup>*</sup>48–56 µm thick, composed of <italic>textura globulosa</italic>, cells <sup>*</sup>7.2–16 µm wide, walls yellowish; in <abbrev xmlns:xlink="http://www.w3.org/1999/xlink" xlink:title="Lugol’s solution" id="ABBRID0EP6AG" xlink:type="simple">IKI</abbrev> some cells with visible moderate accumulations of glycogene; in <abbrev xmlns:xlink="http://www.w3.org/1999/xlink" xlink:title="Cotton Blue" id="ABBRID0ET6AG" xlink:type="simple">CB</abbrev> cell walls slightly cyanophilic; in <abbrev xmlns:xlink="http://www.w3.org/1999/xlink" xlink:title="Acetocarmine" id="ABBRID0EX6AG" xlink:type="simple">AC</abbrev> cell walls and cytoplasm deeply lilac. Overall excipulum devoid of crystalline matter, without colouring in <abbrev xmlns:xlink="http://www.w3.org/1999/xlink" xlink:title="potassium hydroxide" id="ABBRID0E26AG" xlink:type="simple">KOH</abbrev>, in <abbrev xmlns:xlink="http://www.w3.org/1999/xlink" xlink:title="Lugol’s solution" id="ABBRID0E66AG" xlink:type="simple">IKI</abbrev> completely inamyloid. Anamorph not found.</p><fig id="F3" position="float" orientation="portrait"><label>Figure 3.</label><caption><p>
                <italic><tp:taxon-name><tp:taxon-name-part taxon-name-part-type="genus" reg="Coprotus">Coprotus</tp:taxon-name-part> <tp:taxon-name-part taxon-name-part-type="species" reg="sexdecimsporus">sexdecimsporus</tp:taxon-name-part></tp:taxon-name></italic>. <bold>a</bold> Fresh apothecia on <italic><tp:taxon-name><tp:taxon-name-part taxon-name-part-type="genus" reg="Equus">Equus</tp:taxon-name-part> <tp:taxon-name-part taxon-name-part-type="species" reg="asinus">asinus</tp:taxon-name-part></tp:taxon-name></italic> dung <bold>b</bold> Cross section with immature asci, paraphyses and marginal cells <bold>c, d</bold> Asci protruding above hymenium <bold>e</bold> Ascus with ascogenous cells <bold>f</bold> Paraphyses <bold>g</bold> Freshly ejected ascospore with a sheath <bold>h</bold> Mature ascospores <bold>i</bold> 16-spored freshly ejected packet of ascospores <bold>j</bold> Marginal cells from side view <bold>k</bold> Ectal excipulum cells in top view <bold>l</bold> Fresh apothecia on <italic><tp:taxon-name><tp:taxon-name-part taxon-name-part-type="genus" reg="Lepus">Lepus</tp:taxon-name-part> <tp:taxon-name-part taxon-name-part-type="species" reg="europaeus">europaeus</tp:taxon-name-part></tp:taxon-name></italic> dung <bold>m</bold> Freshly ejected ascospores held together with a sheath <bold>n</bold> Ascus with ascogenous cells <bold>o</bold> Paraphyses with granular pigment and copious exudate <bold>p</bold> Excipular and marginal tissue. <bold>b, c, e–g, i, m-p</bold> <sup>*</sup>tap water <bold>d, h</bold> <sup>*</sup><abbrev xmlns:xlink="http://www.w3.org/1999/xlink" xlink:title="Lugol’s solution" id="ABBRID0ERCBG" xlink:type="simple">IKI</abbrev> <bold>j, k</bold> <sup>†</sup><abbrev xmlns:xlink="http://www.w3.org/1999/xlink" xlink:title="Cotton Blue" id="ABBRID0EYCBG" xlink:type="simple">CB</abbrev> <bold>a–i</bold> from <abbrev xmlns:xlink="http://www.w3.org/1999/xlink" xlink:title="Croatian National Fungarium" id="ABBRID0E5CBG" xlink:type="simple">CNF</abbrev> 2/8394 <bold>j–p</bold> from <abbrev xmlns:xlink="http://www.w3.org/1999/xlink" xlink:title="Croatian National Fungarium" id="ABBRID0EEDBG" xlink:type="simple">CNF</abbrev> 2/8942. Scale bars: <bold>a, l</bold> 1 mm, <bold>b–k, m–o</bold> 10 μm, <bold>p</bold> 20 μm; del. N. Matočec, phot. N. Matočec &amp; I. Kušan.</p></caption><graphic xmlns:xlink="http://www.w3.org/1999/xlink" xlink:href="mycokeys-29-015-g003.jpg" position="float" orientation="portrait" xlink:type="simple" id="oo_179262.jpg"/></fig></tp:treatment-sec><tp:treatment-sec sec-type="distribution" id="SECID0ETDBG"><title>Distribution and ecology.</title><p>The species has a cosmopolitan distribution and can be found on dung of various wild and domestic animals, mainly herbivores (especially ruminant animals and rodents). In the temperate zone it is distributed in the habitats from maritime to alpine zones.</p></tp:treatment-sec><tp:treatment-sec sec-type="material" id="SECID0EYDBG"><title>Specimens examined.</title><p>CROATIA. Zadar County, Island of Dugi Otok, Velo jezero area, 5 km W from Sali, <named-content xmlns:xlink="http://www.w3.org/1999/xlink" content-type="dwc:verbatimCoordinates" xlink:type="simple"><named-content content-type="geo-json" specific-use="{&#34;type&#34;:&#34;Point&#34;,&#34;coordinates&#34;:[15.100000,43.941000]}" id="NCID0EBEBG" xlink:type="simple">43°56.46'N; 15°06.00'E</named-content></named-content>, 5 m a.s.l., on dung of <italic><tp:taxon-name><tp:taxon-name-part taxon-name-part-type="genus" reg="Equus">Equus</tp:taxon-name-part> <tp:taxon-name-part taxon-name-part-type="species" reg="asinus">asinus</tp:taxon-name-part></tp:taxon-name></italic>, 1 Jun 1998, N. Matočec (<abbrev xmlns:xlink="http://www.w3.org/1999/xlink" xlink:title="Croatian National Fungarium" id="ABBRID0EREBG" xlink:type="simple">CNF</abbrev> 2/3806); Split-Dalmatia County, Island of Vela Palagruža, 70 m E-NE from the lighthouse, <named-content xmlns:xlink="http://www.w3.org/1999/xlink" content-type="dwc:verbatimCoordinates" xlink:type="simple"><named-content content-type="geo-json" specific-use="{&#34;type&#34;:&#34;Point&#34;,&#34;coordinates&#34;:[16.256333,42.393000]}" id="NCID0EYEBG" xlink:type="simple">42°23.58'N; 16°15.38'E</named-content></named-content>, 60 m a.s.l., on dung of <italic><tp:taxon-name><tp:taxon-name-part taxon-name-part-type="genus" reg="Equus">Equus</tp:taxon-name-part> <tp:taxon-name-part taxon-name-part-type="species" reg="asinus">asinus</tp:taxon-name-part></tp:taxon-name></italic>, 29 Mar 1999, N. Matočec (<abbrev xmlns:xlink="http://www.w3.org/1999/xlink" xlink:title="Croatian National Fungarium" id="ABBRID0EIFBG" xlink:type="simple">CNF</abbrev> 2/4200); Dubrovnik-Neretva County, Koprendol area, 7.5 km N-NE from Metković, <named-content xmlns:xlink="http://www.w3.org/1999/xlink" content-type="dwc:verbatimCoordinates" xlink:type="simple"><named-content content-type="geo-json" specific-use="{&#34;type&#34;:&#34;Point&#34;,&#34;coordinates&#34;:[17.624000,42.988333]}" id="NCID0EPFBG" xlink:type="simple">42°59.30'N; 17°37.44'E</named-content></named-content>, 130 m a.s.l., on dung of <italic><tp:taxon-name><tp:taxon-name-part taxon-name-part-type="genus" reg="Ovis">Ovis</tp:taxon-name-part> <tp:taxon-name-part taxon-name-part-type="species" reg="aries">aries</tp:taxon-name-part></tp:taxon-name></italic>, 5 Mar 2001, N. Matočec (<abbrev xmlns:xlink="http://www.w3.org/1999/xlink" xlink:title="Croatian National Fungarium" id="ABBRID0E6FBG" xlink:type="simple">CNF</abbrev> 2/4928); Dubrovnik-Neretva County, Peninsula Prevlaka (Oštra), 4.8 km N-NW from Vitaljina, <named-content xmlns:xlink="http://www.w3.org/1999/xlink" content-type="dwc:verbatimCoordinates" xlink:type="simple"><named-content content-type="geo-json" specific-use="{&#34;type&#34;:&#34;Point&#34;,&#34;coordinates&#34;:[18.508833,42.403667]}" id="NCID0EGGBG" xlink:type="simple">42°24.22'N; 18°30.53'E</named-content></named-content>, 25 m a.s.l., on dung of <italic><tp:taxon-name><tp:taxon-name-part taxon-name-part-type="genus" reg="Equus">Equus</tp:taxon-name-part> <tp:taxon-name-part taxon-name-part-type="species" reg="asinus">asinus</tp:taxon-name-part></tp:taxon-name></italic>, 31 Dec 2009, I. Kušan and N. Matočec (<abbrev xmlns:xlink="http://www.w3.org/1999/xlink" xlink:title="Croatian National Fungarium" id="ABBRID0EWGBG" xlink:type="simple">CNF</abbrev> 2/8394); Lika-Senj County, Sjeverni Velebit National Park, northern part of the Mt. Velebit, 280 m SW from the Vučjak peak (1644 m), <named-content xmlns:xlink="http://www.w3.org/1999/xlink" content-type="dwc:verbatimCoordinates" xlink:type="simple"><named-content content-type="geo-json" specific-use="{&#34;type&#34;:&#34;Point&#34;,&#34;coordinates&#34;:[14.974333,44.813833]}" id="NCID0E4GBG" xlink:type="simple">44°48.83'N; 14°58.46'E</named-content></named-content>, 1550 m a.s.l.; on dung of <italic><tp:taxon-name><tp:taxon-name-part taxon-name-part-type="genus" reg="Lepus">Lepus</tp:taxon-name-part> <tp:taxon-name-part taxon-name-part-type="species" reg="europaeus">europaeus</tp:taxon-name-part></tp:taxon-name></italic>, 11 Jun 2011, N. Matočec and I. Kušan (<abbrev xmlns:xlink="http://www.w3.org/1999/xlink" xlink:title="Croatian National Fungarium" id="ABBRID0ENHBG" xlink:type="simple">CNF</abbrev> 2/8942).</p></tp:treatment-sec><tp:treatment-sec sec-type="notes" id="SECID0ERHBG"><title>Notes.</title><p>
            <xref ref-type="bibr" rid="B12">De Sloover (2002)</xref> summarises the data on the distribution of pigments in microscopic elements in the <italic><tp:taxon-name><tp:taxon-name-part taxon-name-part-type="genus" reg="Coprotus">Coprotus</tp:taxon-name-part></tp:taxon-name></italic> species described up to that time. His overview suggests that paraphyses are not the only cause of the overall apothecial pigmentation. However, our detailed study on living material of <italic><tp:taxon-name><tp:taxon-name-part taxon-name-part-type="genus" reg="Coprotus">C.</tp:taxon-name-part> <tp:taxon-name-part taxon-name-part-type="species" reg="sexdecimsporus">sexdecimsporus</tp:taxon-name-part></tp:taxon-name></italic> over a period of two months clearly showed that cytoplasmic pigments in the paraphyses develop with exposure to light. These observations used apothecia on original substrate and were carried out under controlled conditions. The pigments developed under sunlight or artificial light with a sufficient amount of the ultraviolet wave-length. On the other hand, pigmentation was completely absent if apothecia were grown continually under dark or low-light conditions. There is considerable variability in ascospore dimensions given in the literature. Although it seems that ascospore length may vary regardless of any presently visible cause, <!--PageBreak-->the ascospore diameter seems to be smaller in material from the Southern Europe / Mediterranean region. Accordingly, material from Italy (<xref ref-type="bibr" rid="B13">Doveri 2004</xref>) and Tunisia (<xref ref-type="bibr" rid="B22">Häffner 1996</xref>), almost completely overlap with our studied material from the East Adriatic region. These are in the range of ascospore widths from 6.9–8.5 μm. Specimens from the European Atlantic (Crouan’s material restudied by Le Gal, 1960), Norway (Aas, 1983) and both Americas (<xref ref-type="bibr" rid="B36">Kimbrough et al. 1972</xref>, <xref ref-type="bibr" rid="B16">Dokmetzian et al. 2005</xref>) have spores with greater spore widths, ranging from 7.5–10 μm. These differences might point to some ecological-geographical causes. The type material is missing according to <xref ref-type="bibr" rid="B36">Kimbrough et al. (1972)</xref>.</p></tp:treatment-sec><ref-list><ref id="B12"><mixed-citation xmlns:xlink="http://www.w3.org/1999/xlink" xlink:type="simple">
          <person-group><name name-style="western"><surname>De Sloover</surname><given-names>JR</given-names></name></person-group> (<year>2002</year>) <article-title><italic><tp:taxon-name><tp:taxon-name-part taxon-name-part-type="genus">Coprotus</tp:taxon-name-part> <tp:taxon-name-part taxon-name-part-type="species">arduennensis</tp:taxon-name-part></tp:taxon-name></italic>, a new species of coprophilous discomycetes (<tp:taxon-name><tp:taxon-name-part taxon-name-part-type="genus">Pezizales</tp:taxon-name-part></tp:taxon-name>, <tp:taxon-name><tp:taxon-name-part taxon-name-part-type="genus">Ascomycota</tp:taxon-name-part></tp:taxon-name>).</article-title> <source>Persoonia</source> <volume>17</volume>(<issue>4</issue>): <fpage>649</fpage>–<lpage>656</lpage>.</mixed-citation></ref><ref id="B13"><mixed-citation xmlns:xlink="http://www.w3.org/1999/xlink" xlink:type="simple">
          <person-group><name name-style="western"><surname>Doveri</surname><given-names>F</given-names></name></person-group> (<year>2004</year>) <tp:taxon-name><tp:taxon-name-part taxon-name-part-type="kingdom">Fungi</tp:taxon-name-part></tp:taxon-name> Fimicoli Italici. A.M.B. Fondazione Centro Studi Micologici, 1–1104.</mixed-citation></ref><ref id="B22"><mixed-citation xmlns:xlink="http://www.w3.org/1999/xlink" xlink:type="simple">
          <person-group><name name-style="western"><surname>Häffner</surname><given-names>J</given-names></name></person-group> (<year>1996</year>) Pilzaufsammlungen vom Rand der Sahara. Rheinland-Pfälzisches Pilzjournal 5+6(2+1): 134–176.</mixed-citation></ref><ref id="B36"><mixed-citation xmlns:xlink="http://www.w3.org/1999/xlink" xlink:type="simple">
          <person-group><name name-style="western"><surname>Kimbrough</surname><given-names>JW</given-names></name><name name-style="western"><surname>Luck-Allen</surname><given-names>ER</given-names></name><name name-style="western"><surname>Cain</surname><given-names>RF</given-names></name></person-group> (<year>1972</year>) <article-title>North American species of <italic><tp:taxon-name><tp:taxon-name-part taxon-name-part-type="genus">Coprotus</tp:taxon-name-part></tp:taxon-name></italic> (<tp:taxon-name><tp:taxon-name-part taxon-name-part-type="family">Thelebolaceae</tp:taxon-name-part></tp:taxon-name>: <tp:taxon-name><tp:taxon-name-part taxon-name-part-type="genus">Pezizales</tp:taxon-name-part></tp:taxon-name>).</article-title> <source>Canadian Journal of Botany</source> <volume>50</volume>(<issue>5</issue>): <fpage>957</fpage>–<lpage>971</lpage>. <ext-link xlink:type="simple" ext-link-type="doi" xlink:href="10.1139/b72-116">https://doi.org/10.1139/b72-116</ext-link></mixed-citation></ref><ref id="B16"><mixed-citation xmlns:xlink="http://www.w3.org/1999/xlink" xlink:type="simple">
          <person-group><name name-style="western"><surname>Dokmetzian</surname><given-names>DA</given-names></name><name name-style="western"><surname>Ramos</surname><given-names>AM</given-names></name><name name-style="western"><surname>Cinto</surname><given-names>IE</given-names></name><name name-style="western"><surname>Suárez</surname><given-names>ME</given-names></name><name name-style="western"><surname>Ranalli</surname><given-names>ME</given-names></name></person-group> (<year>2005</year>) <article-title>Six species of the genus <italic><tp:taxon-name><tp:taxon-name-part taxon-name-part-type="genus">Coprotus</tp:taxon-name-part></tp:taxon-name></italic> (<tp:taxon-name><tp:taxon-name-part taxon-name-part-type="genus">Pyronemataceae</tp:taxon-name-part></tp:taxon-name>) from Argentina studied in culture.</article-title> <source>Hickenia</source> <volume>3</volume>(<issue>57</issue>): <fpage>243</fpage>–<lpage>252</lpage>.</mixed-citation></ref></ref-list></tp:taxon-treatment>
