# Supplementary material for: An overview of the genus Coprotus (Pezizales, Ascomycota) with notes on the type species and description of C. epithecioides sp. nov
Source: MycoKeys. 2018 Jan 12;(29):15–47. doi: 10.3897/mycokeys.29.22978 (PMC5804121; doi:10.3897/mycokeys.29.22978)
Supplement: XML Treatment for Coprotus epithecioides [file mycokeys.29.22978-treatment3.xml]

<!DOCTYPE tp:taxon-treatment
  PUBLIC "-//TaxonX//DTD Taxonomic Treatment Publishing DTD v0 20100105//EN" "tax-treatment-NSO.dtd">
<tp:taxon-treatment xmlns:tp="http://www.plazi.org/taxpub"><tp:treatment-meta><kwd-group><label>Taxon classification</label><kwd><named-content xmlns:xlink="http://www.w3.org/1999/xlink" content-type="kingdom">Fungi</named-content></kwd><kwd><named-content xmlns:xlink="http://www.w3.org/1999/xlink" content-type="order">Thelebolales</named-content></kwd><kwd><named-content xmlns:xlink="http://www.w3.org/1999/xlink" content-type="family">Thelebolaceae</named-content></kwd></kwd-group><mixed-citation publication-type="journal"><person-group><name><surname>Kušan</surname><given-names>Ivana</given-names></name><name><surname>Matočec</surname><given-names>Neven</given-names></name><name><surname>Jadan</surname><given-names>Margita</given-names></name><name><surname>Tkalčec</surname><given-names>Zdenko</given-names></name><name><surname>Mešić</surname><given-names>Armin</given-names></name></person-group><article-title>An overview of the genus <italic><tp:taxon-name><tp:taxon-name-part taxon-name-part-type="genus" reg="Coprotus">Coprotus</tp:taxon-name-part></tp:taxon-name></italic> (<tp:taxon-name><tp:taxon-name-part taxon-name-part-type="genus" reg="Pezizales">Pezizales</tp:taxon-name-part></tp:taxon-name>, <tp:taxon-name><tp:taxon-name-part taxon-name-part-type="genus" reg="Ascomycota">Ascomycota</tp:taxon-name-part></tp:taxon-name>) with notes on the type species and description of <italic><tp:taxon-name><tp:taxon-name-part taxon-name-part-type="genus" reg="Coprotus">C.</tp:taxon-name-part> <tp:taxon-name-part taxon-name-part-type="species" reg="epithecioides">epithecioides</tp:taxon-name-part></tp:taxon-name></italic> sp. nov.</article-title><source>MycoKeys</source><day>12</day><month>1</month><year>2018</year><volume>2018</volume><issue>29</issue><fpage>15</fpage><lpage>47</lpage><pub-id pub-id-type="doi">10.3897/mycokeys.29.22978</pub-id></mixed-citation></tp:treatment-meta><tp:nomenclature><tp:taxon-name>
            <tp:taxon-name-part taxon-name-part-type="genus" reg="Coprotus">Coprotus</tp:taxon-name-part>
            <tp:taxon-name-part taxon-name-part-type="species" reg="epithecioides">epithecioides</tp:taxon-name-part>
            <object-id xmlns:xlink="http://www.w3.org/1999/xlink" content-type="mycobank" xlink:type="simple">823596</object-id>
          </tp:taxon-name><tp:taxon-authority>Matočec &amp; I. Kušan</tp:taxon-authority><tp:taxon-status xmlns:xlink="http://www.w3.org/1999/xlink" xlink:type="simple">sp. nov.</tp:taxon-status><xref ref-type="fig" rid="F4">Figs 4</xref><xref ref-type="fig" rid="F5">, 5</xref><!--PageBreak--><!--PageBreak--></tp:nomenclature><tp:treatment-sec sec-type="material" id="SECID0EWKBG"><title>Type.</title><p>CROATIA. Lika-Senj County, Sjeverni Velebit National Park, northern part of the Mt. Velebit, Hajdučki kukovi area, 150 m W from Golubić peak (1650 m), <named-content xmlns:xlink="http://www.w3.org/1999/xlink" content-type="dwc:verbatimCoordinates" xlink:type="simple"><named-content content-type="geo-json" specific-use="{&#34;type&#34;:&#34;Point&#34;,&#34;coordinates&#34;:[15.014667,44.767500]}" id="NCID0E6KBG" xlink:type="simple">44°46.05'N; 15°00.88'E</named-content></named-content>, 1580 m a.s.l.; on dung of chamois (<italic><tp:taxon-name><tp:taxon-name-part taxon-name-part-type="genus" reg="Rupicapra">Rupicapra</tp:taxon-name-part> <tp:taxon-name-part taxon-name-part-type="species" reg="rupicapra">rupicapra</tp:taxon-name-part></tp:taxon-name></italic>), 11 Oct 2017, I. Kušan (holotype <abbrev xmlns:xlink="http://www.w3.org/1999/xlink" xlink:title="Croatian National Fungarium" id="ABBRID0EPLBG" xlink:type="simple">CNF</abbrev> 2/10450, GenBank sequences ITS MG593539, LSU MG593540).</p></tp:treatment-sec><tp:treatment-sec sec-type="etymology" id="SECID0ETLBG"><title>Etymology.</title><p>The specific epithet refers to epithecium-like ascal protective formation composed of swollen apical paraphyses cells.</p></tp:treatment-sec><tp:treatment-sec sec-type="description" id="SECID0EYLBG"><title>Description.</title><p>
            <italic><tp:taxon-name><tp:taxon-name-part taxon-name-part-type="genus" reg="Apothecia">Apothecia</tp:taxon-name-part></tp:taxon-name></italic> not confluent regularly circular to irregular from the top view, at first oblate, then turbinate, finally pulvinate from the side view, sessile, subhyaline to creamy grey or pale yellowish, glabrous, <sup>*</sup>170–420 µm in diameter, solitary or gregarious. <tp:taxon-name><tp:taxon-name-part taxon-name-part-type="genus" reg="Hymenium">Hymenium</tp:taxon-name-part></tp:taxon-name> only very finely scurfy, ascal protrusions not clearly visible. Margin rounded in vertical median section, entire and smooth, expanded with downwards positioned rim, never raised above hymenial plane. Outer surface smooth, concolorous with the hymenium. Subicular hyphae indistinguishable. <italic><tp:taxon-name><tp:taxon-name-part taxon-name-part-type="genus" reg="Hymenium">Hymenium</tp:taxon-name-part></tp:taxon-name></italic> <sup>*</sup>75–98 µm thick. <italic>Asci</italic> shortly cylindric with slightly truncate apex, <sup>*</sup>60–74.8 × 13.4–15.5 µm, <sup>†</sup>51.5–62 × 11.8–14 µm (Q = 3.8–5.2), when mature <sup>*</sup>protruding above hymenium up to 7.5 µm, <italic>pars sporifera</italic> <sup>*</sup>28–34 µm, 8-spored, hyaline; base attenuated, bifurcate, arising from perforated crosiers; only optimally oriented fully mature asci with flat lentiform operculum clearly delimited prior the spore discharge, <sup>*</sup>6.3–6.6 µm in diam. and <sup>*</sup>0.5 µm thick, lateral wall 3-layered, <sup>*</sup>0.6 µm thick, after spore discharge operculum as a rule clearly visible; in <abbrev xmlns:xlink="http://www.w3.org/1999/xlink" xlink:title="Lugol’s solution" id="ABBRID0EINBG" xlink:type="simple">IKI</abbrev> inamyloid; in <abbrev xmlns:xlink="http://www.w3.org/1999/xlink" xlink:title="Congo Red" id="ABBRID0EMNBG" xlink:type="simple">CR</abbrev> outermost wall vividly rutile-red throughout the ascal length, median layer pale rutile-yellow, innermost layer greyish; in <abbrev xmlns:xlink="http://www.w3.org/1999/xlink" xlink:title="Cotton Blue" id="ABBRID0EQNBG" xlink:type="simple">CB</abbrev> asci cyanophobic. <italic><tp:taxon-name><tp:taxon-name-part taxon-name-part-type="genus" reg="Ascospores">Ascospores</tp:taxon-name-part></tp:taxon-name></italic> <sup>*</sup>7.9–<italic>8.8</italic>–9.6 × 4.8–<italic>5.2</italic>–5.6 µm, <sup>†</sup>8–<italic>9.1</italic>–9.5 × 4.2–<italic>5</italic>–5.2 µm, <sup>*</sup>Q = 1.5–<italic>1.6</italic>–1.9, <sup>†</sup>Q = 1.6–<italic>1.9</italic>–2.0, bilaterally symmetrical with one side flattened, subphaseoliform to phaseoliform, poles rounded, 1-celled; uni- to biseriate in living asci, freshly ejected remain in a group for a while due to the delicate subglobose sticky sheath enveloping individual spores; hyaline, smooth; wall 3-layered, 0.4 µm thick, perispore dull, epispore brightly refractive, endospore subhyaline, barely optically differentiated; eguttulate, uninucleate, nucleus always ±polarly positioned, 2.2–2.5 µm wide; in <abbrev xmlns:xlink="http://www.w3.org/1999/xlink" xlink:title="Lugol’s solution" id="ABBRID0EPOBG" xlink:type="simple">IKI</abbrev> perispore and epispore not stained, endospore purplish, nucleus slightly contrasted; in <abbrev xmlns:xlink="http://www.w3.org/1999/xlink" xlink:title="Brilliant Cresyl Blue" id="ABBRID0ETOBG" xlink:type="simple">CRB</abbrev> without differential stainings, the edges of spore sheath sharply contrasted, after applying <abbrev xmlns:xlink="http://www.w3.org/1999/xlink" xlink:title="potassium hydroxide" id="ABBRID0EXOBG" xlink:type="simple">KOH</abbrev> spore sheath instantly dissolves, perispore not <!--PageBreak-->loosening, endospore layer purplish-rosaceous; in <abbrev xmlns:xlink="http://www.w3.org/1999/xlink" xlink:title="Cotton Blue" id="ABBRID0E4OBG" xlink:type="simple">CB</abbrev> with one eccentrically positioned de Bary bubble in mature spores, perispore not loosening, moderately cyanophilic. <italic>Paraphyses</italic> ±densely septate, with thin, hyaline walls, cylindric in the lower part, often branched in the upper part, rarely simple, apically ±bent clavate or capitate, not producing copious <!--PageBreak-->exudate; of two types: (a) epithecioid, reaching higher level, with apical short and capitate cell, <sup>*</sup>6.8–10 × 5–9.9 µm, <sup>†</sup>6.2–11.2 × 4–8 µm, with 1–2 subapical cells often also swollen (moniliform), forming ±continuous layer above living immature asci, and (b) of usual type with elongated clavate apical cells, <sup>*</sup>8.2–14.8 × 2.3–4.4 µm, <sup>†</sup>5.5–11 × 2–3.3 µm; both types may contain yellow-orange pigment, often of crystalloid, fibrillar structure; pigment in <abbrev xmlns:xlink="http://www.w3.org/1999/xlink" xlink:title="Lugol’s solution" id="ABBRID0ENPBG" xlink:type="simple">IKI</abbrev> cinnamon-grey, in <abbrev xmlns:xlink="http://www.w3.org/1999/xlink" xlink:title="Brilliant Cresyl Blue" id="ABBRID0ERPBG" xlink:type="simple">CRB</abbrev> purplish-lilac, often barely visible since mainly included in large globose, deeply stained blue-violet vacuole; in <abbrev xmlns:xlink="http://www.w3.org/1999/xlink" xlink:title="Cotton Blue" id="ABBRID0EVPBG" xlink:type="simple">CB</abbrev> wall cyanophobic, cytoplasm pale greyish-blue. <italic>Margin</italic> reduced, composed of <italic>textura globulosa-angularis</italic>, cells not elongated, <sup>*</sup>3.8–6 µm wide, cylindric-elongated cells absent; weakly cyanophilic in <abbrev xmlns:xlink="http://www.w3.org/1999/xlink" xlink:title="Cotton Blue" id="ABBRID0E6PBG" xlink:type="simple">CB</abbrev>. <italic><tp:taxon-name><tp:taxon-name-part taxon-name-part-type="genus" reg="Subhymenium">Subhymenium</tp:taxon-name-part></tp:taxon-name></italic> hyaline, not differentiated from medullary excipulum. <italic><tp:taxon-name><tp:taxon-name-part taxon-name-part-type="genus" reg="Medullary">Medullary</tp:taxon-name-part> <tp:taxon-name-part taxon-name-part-type="species" reg="excipulum">excipulum</tp:taxon-name-part></tp:taxon-name></italic> hyaline, in the central part <sup>*</sup>32–56 µm thick, in the middle flank <sup>*</sup>10–14 µm thick, composed of <italic>textura epidermoidea</italic>, cells thin-walled, <sup>*</sup>2.3–4.8 µm wide, in <abbrev xmlns:xlink="http://www.w3.org/1999/xlink" xlink:title="Cotton Blue" id="ABBRID0E4QBG" xlink:type="simple">CB</abbrev> cyanophobic. <italic>Ectal excipulum</italic> hyaline, in the middle flank <sup>*</sup>17–22 µm thick, composed of <italic>textura globulosa-angularis</italic>, cells <sup>*</sup>9.8–16.5 × 7.8–14.7 µm, <sup>†</sup>4.5–12 × 2.3–9.5 µm, walls thickened, refractive, yellowish, <sup>*</sup>0.5–0.7 µm thick, in <abbrev xmlns:xlink="http://www.w3.org/1999/xlink" xlink:title="Cotton Blue" id="ABBRID0ENRBG" xlink:type="simple">CB</abbrev> cell walls slightly cyanophilic. Overall excipulum without crystalline matter, dextrinoid reaction in <abbrev xmlns:xlink="http://www.w3.org/1999/xlink" xlink:title="Melzer’s reagent" id="ABBRID0ERRBG" xlink:type="simple">MLZ</abbrev> and colouring in <abbrev xmlns:xlink="http://www.w3.org/1999/xlink" xlink:title="potassium hydroxide" id="ABBRID0EVRBG" xlink:type="simple">KOH</abbrev>; in <abbrev xmlns:xlink="http://www.w3.org/1999/xlink" xlink:title="Lugol’s solution" id="ABBRID0EZRBG" xlink:type="simple">IKI</abbrev> inamyloid and devoid of glycogene accumulations. Anamorph not found.</p><fig id="F4" position="float" orientation="portrait"><label>Figure 4.</label><caption><p>
                <italic><tp:taxon-name><tp:taxon-name-part taxon-name-part-type="genus" reg="Coprotus">Coprotus</tp:taxon-name-part> <tp:taxon-name-part taxon-name-part-type="species" reg="epithecioides">epithecioides</tp:taxon-name-part></tp:taxon-name></italic> (<abbrev xmlns:xlink="http://www.w3.org/1999/xlink" xlink:title="Croatian National Fungarium" id="ABBRID0EQSBG" xlink:type="simple">CNF</abbrev> 2/10450, holotype). <bold>a</bold> Fresh apothecia on <italic><tp:taxon-name><tp:taxon-name-part taxon-name-part-type="genus" reg="Rupicapra">Rupicapra</tp:taxon-name-part> <tp:taxon-name-part taxon-name-part-type="species" reg="rupicapra">rupicapra</tp:taxon-name-part></tp:taxon-name></italic> dung <bold>b</bold> Cross section through the whole apothecia <bold>c</bold> Cross section in dark field <bold>d</bold> Asci <bold>e</bold> Freshly ejected ascospores glued together with a sheath and individual ascospores <bold>f</bold> Freshly ejected ascospores in phase contrast <bold>g</bold> Epithecioid paraphyses <bold>h</bold> Clavate paraphyses with pigment content <bold>i</bold> Epithecioid hymenial cover <bold>j</bold> Excipular flank <bold>k</bold> Marginal tissue. All elements observed in tap water and in living state, except two asci on <bold>d</bold> marked with a cross (<sup>†</sup>); Scale bars: <bold>a</bold> 0.5 mm, <bold>b, c</bold> 50 μm, <bold>d–k</bold> 10 μm, phot. N. Matočec &amp; I. Kušan.</p></caption><graphic xmlns:xlink="http://www.w3.org/1999/xlink" xlink:href="mycokeys-29-015-g004.jpg" position="float" orientation="portrait" xlink:type="simple" id="oo_179263.jpg"/></fig><fig id="F5" position="float" orientation="portrait"><label>Figure 5.</label><caption><p>
                <italic><tp:taxon-name><tp:taxon-name-part taxon-name-part-type="genus" reg="Coprotus">Coprotus</tp:taxon-name-part> <tp:taxon-name-part taxon-name-part-type="species" reg="epithecioides">epithecioides</tp:taxon-name-part></tp:taxon-name></italic> (<abbrev xmlns:xlink="http://www.w3.org/1999/xlink" xlink:title="Croatian National Fungarium" id="ABBRID0EXUBG" xlink:type="simple">CNF</abbrev> 2/10450, holotype). <bold>a</bold> Asci with ascospores containing de Bary bubbles, red markings show opercular delimitation <bold>b</bold> Paraphyses <bold>c</bold> Ectal excipulum from top view <bold>d</bold> Excipular flank <bold>f</bold> Paraphyses <bold>g</bold> <tp:taxon-name><tp:taxon-name-part taxon-name-part-type="genus" reg="Ascospores">Ascospores</tp:taxon-name-part></tp:taxon-name>. <bold>a–c</bold> <sup>†</sup><abbrev xmlns:xlink="http://www.w3.org/1999/xlink" xlink:title="Cotton Blue" id="ABBRID0EQVBG" xlink:type="simple">CB</abbrev> <bold>d</bold> <sup>†</sup><abbrev xmlns:xlink="http://www.w3.org/1999/xlink" xlink:title="Melzer’s reagent" id="ABBRID0EXVBG" xlink:type="simple">MLZ</abbrev> <bold>e</bold> <sup>*</sup><abbrev xmlns:xlink="http://www.w3.org/1999/xlink" xlink:title="Brilliant Cresyl Blue" id="ABBRID0E5VBG" xlink:type="simple">CRB</abbrev> <bold>f</bold> <sup>†</sup><abbrev xmlns:xlink="http://www.w3.org/1999/xlink" xlink:title="Lugol’s solution" id="ABBRID0EFWBG" xlink:type="simple">IKI</abbrev>. Scale bars: <bold>a–f</bold> 10 μm, phot. N. Matočec &amp; I. Kušan.</p></caption><graphic xmlns:xlink="http://www.w3.org/1999/xlink" xlink:href="mycokeys-29-015-g005.jpg" position="float" orientation="portrait" xlink:type="simple" id="oo_179264.jpg"/></fig></tp:treatment-sec><tp:treatment-sec sec-type="distribution" id="SECID0EQWBG"><title>Distribution and ecology.</title><p>The species is known so far only from Mt. Velebit, Croatia. The only collection originates from chamois dung in the alpine karstic habitat.</p><!--PageBreak--></tp:treatment-sec><tp:treatment-sec sec-type="material" id="SECID0EWWBG"><title>Other specimens examined.</title><p>None.</p></tp:treatment-sec><tp:treatment-sec sec-type="notes" id="SECID0E2WBG"><title>Notes.</title><p>
            <italic><tp:taxon-name><tp:taxon-name-part taxon-name-part-type="genus" reg="Coprotus">Coprotus</tp:taxon-name-part> <tp:taxon-name-part taxon-name-part-type="species" reg="epithecioides">epithecioides</tp:taxon-name-part></tp:taxon-name></italic> has several characters making it distinct from other species in the genus. The paraphyses are of two types, along with the usual filiform-clavate ones, there are also an abundance of those with very short, swollen apical cells, that mutually form an epithecioid protective layer over immature asci, a character not recorded so far in the genus <italic><tp:taxon-name><tp:taxon-name-part taxon-name-part-type="genus" reg="Coprotus">Coprotus</tp:taxon-name-part></tp:taxon-name></italic>. Additionally, in the epithecioid type, 1–2 subapical cells are often also swollen. This gives the paraphyses a moniliform appearance. When present, paraphysal pigments are most often orange to reddish-orange and crystalloid, i.e. of fibrillar shape, resembling the carotenoid pigmentation of <italic><tp:taxon-name><tp:taxon-name-part taxon-name-part-type="genus" reg="Scutellinia">Scutellinia</tp:taxon-name-part></tp:taxon-name></italic> species. Spores are highly bilaterally symmetric compared to <italic><tp:taxon-name><tp:taxon-name-part taxon-name-part-type="genus" reg="Coprotus">C.</tp:taxon-name-part> <tp:taxon-name-part taxon-name-part-type="species" reg="glaucellus">glaucellus</tp:taxon-name-part></tp:taxon-name></italic>, <italic><tp:taxon-name><tp:taxon-name-part taxon-name-part-type="genus" reg="Coprotus">C.</tp:taxon-name-part> <tp:taxon-name-part taxon-name-part-type="species" reg="subcylindrosporus">subcylindrosporus</tp:taxon-name-part></tp:taxon-name></italic>, <italic><tp:taxon-name><tp:taxon-name-part taxon-name-part-type="genus" reg="Coprotus">C.</tp:taxon-name-part> <tp:taxon-name-part taxon-name-part-type="species" reg="argenteus">argenteus</tp:taxon-name-part></tp:taxon-name></italic> and <italic><tp:taxon-name><tp:taxon-name-part taxon-name-part-type="genus" reg="Coprotus">C.</tp:taxon-name-part> <tp:taxon-name-part taxon-name-part-type="species" reg="sexdecimsporus">sexdecimsporus</tp:taxon-name-part></tp:taxon-name></italic> (which has only inconspicuously and partly bilaterally symmetric spores) and the spores are significantly shorter than those of <italic><tp:taxon-name><tp:taxon-name-part taxon-name-part-type="genus" reg="Coprotus">C.</tp:taxon-name-part> <tp:taxon-name-part taxon-name-part-type="species" reg="subcylindrosporus">subcylindrosporus</tp:taxon-name-part></tp:taxon-name></italic>, <italic><tp:taxon-name><tp:taxon-name-part taxon-name-part-type="genus" reg="Coprotus">C.</tp:taxon-name-part> <tp:taxon-name-part taxon-name-part-type="species" reg="argenteus">argenteus</tp:taxon-name-part></tp:taxon-name></italic> and <italic><tp:taxon-name><tp:taxon-name-part taxon-name-part-type="genus" reg="Coprotus">C.</tp:taxon-name-part> <tp:taxon-name-part taxon-name-part-type="species" reg="sexdecimsporus">sexdecimsporus</tp:taxon-name-part></tp:taxon-name></italic>. <italic><tp:taxon-name><tp:taxon-name-part taxon-name-part-type="genus" reg="Coprotus">Coprotus</tp:taxon-name-part> <tp:taxon-name-part taxon-name-part-type="species" reg="glaucellus">glaucellus</tp:taxon-name-part></tp:taxon-name></italic> differs by the presence of only apically uninflated to subclavate paraphyses which do not form an epithecioid protective cover over immature asci. Also it has notably elongated cells at the marginal edge. As elaborated above, paraphysal cytoplasmic pigments normally also develop in this species if the fungus is strongly exposed to sunlight or artificial light with ultraviolet wave-lengths. The pigmentation is completely absent if the apothecia is grown continually under dark or low-light conditions (see notes under <italic><tp:taxon-name><tp:taxon-name-part taxon-name-part-type="genus" reg="Coprotus">C.</tp:taxon-name-part> <tp:taxon-name-part taxon-name-part-type="species" reg="sexdecimsporus">sexdecimsporus</tp:taxon-name-part></tp:taxon-name></italic>).</p><sec sec-type="Worldwide identification key to the putative species of the genus Coprotus" id="SECID0E41BG"><title>Worldwide identification key to the putative species of the genus <italic><tp:taxon-name><tp:taxon-name-part taxon-name-part-type="genus" reg="Coprotus">Coprotus</tp:taxon-name-part></tp:taxon-name></italic></title><table-wrap content-type="key" position="anchor" orientation="portrait"><table id="TID0E1MAG" rules="all"><tbody><tr><td rowspan="1" colspan="1">1</td><td rowspan="1" colspan="1">Apothecial margin and/or upper flank beset with very long, paraphysis-like terminal cells, over 60 μm long, raising above hymenial plane</td><td rowspan="1" colspan="1">
                      <bold>2</bold>
                    </td></tr><tr><td rowspan="1" colspan="1">–</td><td rowspan="1" colspan="1">Apothecial margin not raised above hymenial plane, composed of ±isodiametric or somewhat elongated cells up to 25 μm long</td><td rowspan="1" colspan="1">
                      <bold>4</bold>
                    </td></tr><tr><td rowspan="1" colspan="1">2</td><td rowspan="1" colspan="1">Apothecial margin composed of large globose cells accompanied by greatly elongated cylindric-obtuse terminal cells on upper flank, up to 200 μm long; asci narrowly cylindric (Q ~10–11), 150–185 μm long; ascospores ellipsoid (Q = 1.5–1.9), 12.5–15.5 μm long; paraphyses broad cylindric, 6–9 μ wide</td><td rowspan="1" colspan="1">
                      <bold><italic><tp:taxon-name><tp:taxon-name-part taxon-name-part-type="genus" reg="Coprotus">C.</tp:taxon-name-part> <tp:taxon-name-part taxon-name-part-type="species" reg="arduennensis">arduennensis</tp:taxon-name-part></tp:taxon-name></italic> J.R. De Sloover</bold>
                    </td></tr><tr><td rowspan="1" colspan="1">–</td><td rowspan="1" colspan="1">Apothecial margin devoid of globose cells, beset only with apically widened elongated terminal cells resembling paraphyses; asci cylindric to cylindric-ventricose (Q = 8.4–9.8), 70–100 μm long; ascospores narrowly to elongated ellipsoid (Q = 1.8–2.2), not exceeding 13.5 μm in length; paraphyses filiform, below 4 μ wide</td><td rowspan="1" colspan="1">
                      <bold>3</bold>
                    </td></tr><tr><td rowspan="1" colspan="1">3</td><td rowspan="1" colspan="1">Terminal cells on margin greater than 100 μm long; ascospores elongated ellipsoid (Q = 2.0–2.2), 8.5–10 × 4–5 μm; apothecia comparatively large, over 1 mm diam.</td><td rowspan="1" colspan="1">
                      <bold><italic><tp:taxon-name><tp:taxon-name-part taxon-name-part-type="genus" reg="Coprotus">C.</tp:taxon-name-part> <tp:taxon-name-part taxon-name-part-type="species" reg="marginatus">marginatus</tp:taxon-name-part></tp:taxon-name></italic> Kimbr., Luck-Allen &amp; Cain</bold></td></tr><tr><td rowspan="1" colspan="1">–</td><td rowspan="1" colspan="1">Terminal cells on margin 60–95 μm long; ascospores narrowly ellipsoid (Q = 1.8–2), 10–13.5 × 6–7 μm; apothecia 290–650 μm diam.</td><td rowspan="1" colspan="1">
                      <bold><italic><tp:taxon-name><tp:taxon-name-part taxon-name-part-type="genus" reg="Coprotus">C.</tp:taxon-name-part>  <tp:taxon-name-part taxon-name-part-type="species" reg="dhofarensis">dhofarensis</tp:taxon-name-part></tp:taxon-name></italic> Gené, El Shafie &amp; Guarro</bold></td></tr><!--PageBreak--><tr><td rowspan="1" colspan="1">4</td><td rowspan="1" colspan="1">
                      Apothecia discoid or saucer shaped with complex excipular structure: medullary excipulum thick and sharply differentiated from the ectal layer, composed of <italic>textura intricata</italic>, ectal excipulum of <italic>textura globulosa-angularis</italic>; asci narrowly cylindric (Q &gt; 10)</td><td rowspan="1" colspan="1">
                      <bold>5</bold>
                    </td></tr><tr><td rowspan="1" colspan="1">–</td><td rowspan="1" colspan="1">
                      Apothecia principally subglobose, turbinate to pulvinate with excipular layers weakly or not differentiated, composed mostly of <italic>textura globulosa-angularis</italic>, with inner and marginal cells of gradually smaller diameter; asci stout (Q &lt; 10)</td><td rowspan="1" colspan="1">
                      <bold>6</bold>
                    </td></tr><tr><td rowspan="1" colspan="1">5</td><td rowspan="1" colspan="1">Ectal excipular layer covered with cortical layer of elongated cylindric cells; asci 60–90 × 6–9 μm (Q = 10–11.5); ascospores elongated ellipsoid, 7–8.5 × 3.5–4.5 μm; paraphyses filiform, apically bent</td><td rowspan="1" colspan="1">
                      <bold><italic><tp:taxon-name><tp:taxon-name-part taxon-name-part-type="genus" reg="Coprotus">C.</tp:taxon-name-part>  <tp:taxon-name-part taxon-name-part-type="species" reg="baeosporus">baeosporus</tp:taxon-name-part></tp:taxon-name></italic> Jeng &amp; J.C. Krug</bold></td></tr><tr><td rowspan="1" colspan="1">–</td><td rowspan="1" colspan="1">
                      Ectal excipular layer composed only of large-celled <italic>textura globulosa-angularis</italic>; asci 163–200 × 10–16 μm (Q ~14); ascospores narrowly ellipsoid, 13.7–18 × 7.5–9 μm; paraphyses apically clavate, straight</td><td rowspan="1" colspan="1">
                      <bold><italic><tp:taxon-name><tp:taxon-name-part taxon-name-part-type="genus" reg="Coprotus">C.</tp:taxon-name-part>  <tp:taxon-name-part taxon-name-part-type="species" reg="ochraceus">ochraceus</tp:taxon-name-part></tp:taxon-name></italic> ss. Thind et al. (<xref ref-type="bibr" rid="B67">Thind et al. 1978</xref>)</bold></td></tr><tr><td rowspan="1" colspan="1">6</td><td rowspan="1" colspan="1">Apothecial margin composed of <italic>texura globulosa-angularis</italic> as in the excipular flanks, though cells gradually smaller</td><td rowspan="1" colspan="1">
                      <bold>7</bold>
                    </td></tr><tr><td rowspan="1" colspan="1">–</td><td rowspan="1" colspan="1">Apothecial margin composed of elongated, prismatic cells, 6–25 × 2–10 μm, and excipular flanks of <italic>textura globulosa-angularis</italic></td><td rowspan="1" colspan="1">
                      <bold>11</bold>
                    </td></tr><tr><td rowspan="1" colspan="1">7</td><td rowspan="1" colspan="1">Asci cylindric (Q = 8.2–9.7), 85–150 × 9.0–17.5 μm; paraphyses filiform, 1.5–3 μm wide; apothecia markedly constricted below to a ±substipitate base</td><td rowspan="1" colspan="1">
                      <bold>8</bold>
                    </td></tr><tr><td rowspan="1" colspan="1">–</td><td rowspan="1" colspan="1">Asci broad clavate or short cylindric (Q = 2.2–5.2), 38–75 × 13.5–30 μm; paraphyses cylindric-obtuse, 3–4 μm wide or markedly swollen apically, 3–10 μm wide; apothecia entirely sessile and broadly attached to the substrate</td><td rowspan="1" colspan="1">
                      <bold>9</bold>
                    </td></tr><tr><td rowspan="1" colspan="1">8</td><td rowspan="1" colspan="1">Asci 125–150 × 12.5–17.5 μm, 8-spored; ascospores narrowly ellipsoid (Q = 1.7–1.9), 14–16 × 7.5–10 μm; paraphyses uncinate to helicoid</td><td rowspan="1" colspan="1">
                      <bold><italic><tp:taxon-name><tp:taxon-name-part taxon-name-part-type="genus" reg="Coprotus">C.</tp:taxon-name-part> <tp:taxon-name-part taxon-name-part-type="species" reg="uncinatus">uncinatus</tp:taxon-name-part></tp:taxon-name></italic> Yei Z. Wang</bold>
                    </td></tr><tr><td rowspan="1" colspan="1">–</td><td rowspan="1" colspan="1">Asci 85–130 × 9–13 μm, 4-spored; ascospores broadly ellipsoid (Q = 1.1–1.3), 8.7–10.1 × 6.9–7.8 μm; paraphyses ±straight</td><td rowspan="1" colspan="1">
                      <bold><italic><tp:taxon-name><tp:taxon-name-part taxon-name-part-type="genus" reg="Coprotus">C.</tp:taxon-name-part> <tp:taxon-name-part taxon-name-part-type="species" reg="tetrasporus">tetrasporus</tp:taxon-name-part></tp:taxon-name></italic> Häffner, nom. inval.</bold>
                    </td></tr><tr><td rowspan="1" colspan="1">9</td><td rowspan="1" colspan="1">Asci short cylindric (Q = 3.8–5.2), 60–75 × 13.5–15.5 μm; living mature ascospores bilaterally symmetric, subphaseoliform to phaseoliform, 7.9–9.6 × 4.8–5.6 μm; paraphyses of two types: (a) epithecioid, apically short-celled, capitate, 6.8–10 × 5–9.9 μm, often also bi- to tri-moniliform celled, forming protective layer over immature asci, and (b) narrowly clavate 2.3–4.4 μm wide</td><td rowspan="1" colspan="1">
                      <bold><italic><tp:taxon-name><tp:taxon-name-part taxon-name-part-type="genus" reg="Coprotus">C.</tp:taxon-name-part> <tp:taxon-name-part taxon-name-part-type="species" reg="epithecioides">epithecioides</tp:taxon-name-part></tp:taxon-name></italic> Matočec &amp; I. Kušan</bold>
                    </td></tr><tr><td rowspan="1" colspan="1">–</td><td rowspan="1" colspan="1">Asci broad clavate (Q = 2.2–3.4), 38–60 × 14–30 μm; living mature ascospores ±radially symmetric, ellipsoid or oblong, 9–14.4 × 5–9.5 μm; paraphyses of a single type, apically cylindric obtuse to clavate and long-celled, 3–8 μm wide, not forming protective layer over immature asci</td><td rowspan="1" colspan="1">
                      <bold>10</bold>
                    </td></tr><tr><td rowspan="1" colspan="1">10</td><td rowspan="1" colspan="1">Ascospores ellipsoid to narrowly-ellipsoid (Q = 1.4–1.8), 9.5–14.5 × 6–9.5 μm; paraphyses apically bent, clavate, 4–8 μm wide</td><td rowspan="1" colspan="1">
                      <bold><italic><tp:taxon-name><tp:taxon-name-part taxon-name-part-type="genus" reg="Coprotus">C.</tp:taxon-name-part> <tp:taxon-name-part taxon-name-part-type="species" reg="granuliformis">granuliformis</tp:taxon-name-part></tp:taxon-name></italic> (P. Crouan &amp; H. Crouan) Kimbr.</bold>
                    </td></tr><tr><td rowspan="1" colspan="1">–</td><td rowspan="1" colspan="1">Ascospores narrowly oblong (Q = 1.7–2), 9–14 × 5–6 μm; paraphyses cylindric-obtuse and ±straight, apically 3–4 μm wide</td><td rowspan="1" colspan="1">
                      <bold><italic><tp:taxon-name><tp:taxon-name-part taxon-name-part-type="genus" reg="Coprotus">C.</tp:taxon-name-part> <tp:taxon-name-part taxon-name-part-type="species" reg="trichosuri">trichosuri</tp:taxon-name-part></tp:taxon-name></italic> A.E. Bell &amp; Kimbr.</bold>
                    </td></tr><!--PageBreak--><tr><td rowspan="1" colspan="1">11</td><td rowspan="1" colspan="1">Number of spores in each ascus is a ±multiple of 8 in powers of two (i.e. 16, 32, 64 or ~256)</td><td rowspan="1" colspan="1">
                      <bold>12</bold>
                    </td></tr><tr><td rowspan="1" colspan="1">–</td><td rowspan="1" colspan="1">Asci 8-spored</td><td rowspan="1" colspan="1">
                      <bold>17</bold>
                    </td></tr><tr><td rowspan="1" colspan="1">12</td><td rowspan="1" colspan="1">Asci 16-spored</td><td rowspan="1" colspan="1">
                      <bold>13</bold>
                    </td></tr><tr><td rowspan="1" colspan="1">–</td><td rowspan="1" colspan="1">Asci with 32, 64 or ~256 spores</td><td rowspan="1" colspan="1">
                      <bold>14</bold>
                    </td></tr><tr><td rowspan="1" colspan="1">13</td><td rowspan="1" colspan="1">Asci clavate, 90–140 × 20–30 μm; ascospores 11–16 × 7–10 μm</td><td rowspan="1" colspan="1">
                      <bold><italic><tp:taxon-name><tp:taxon-name-part taxon-name-part-type="genus" reg="Coprotus">C.</tp:taxon-name-part> <tp:taxon-name-part taxon-name-part-type="species" reg="sexdecimsporus">sexdecimsporus</tp:taxon-name-part></tp:taxon-name></italic> (P. Crouan &amp; H. Crouan) Kimbr. &amp; Korf</bold></td></tr><tr><td rowspan="1" colspan="1">–</td><td rowspan="1" colspan="1">Asci cylindric, 70–90× 10–18 μm; ascospores 7.5–10 × 4–6.5 μm</td><td rowspan="1" colspan="1">
                      <bold><italic><tp:taxon-name><tp:taxon-name-part taxon-name-part-type="genus" reg="Coprotus">C.</tp:taxon-name-part> <tp:taxon-name-part taxon-name-part-type="species" reg="duplus">duplus</tp:taxon-name-part></tp:taxon-name></italic> Kimbr., Luck-Allen &amp; Cain</bold></td></tr><tr><td rowspan="1" colspan="1">14</td><td rowspan="1" colspan="1">Asci 32-spored</td><td rowspan="1" colspan="1">
                      <bold>15</bold>
                    </td></tr><tr><td rowspan="1" colspan="1">–</td><td rowspan="1" colspan="1">Asci 64 or ~256 spores</td><td rowspan="1" colspan="1">
                      <bold>16</bold>
                    </td></tr><tr><td rowspan="1" colspan="1">15</td><td rowspan="1" colspan="1">Asci broad clavate (Q ca. 3.5), 100–175 × 48–75 μm; ascospores narrowly ellipsoid (Q = 1.6–1.8), 13.5–17 × 7–8 μm; paraphyses filiform, apically bent and branched, up to 2 μm wide</td><td rowspan="1" colspan="1">
                      <bold><italic><tp:taxon-name><tp:taxon-name-part taxon-name-part-type="genus" reg="Coprotus">C.</tp:taxon-name-part> <tp:taxon-name-part taxon-name-part-type="species" reg="rhyparobioides">rhyparobioides</tp:taxon-name-part></tp:taxon-name></italic> (Heimerl) Kimbr.</bold></td></tr><tr><td rowspan="1" colspan="1">–</td><td rowspan="1" colspan="1">Asci clavate (Q = 4.8–6.0), 75–112 × 19–30 μm; ascospores elongated ellipsoid (Q = 1.9–2.2) 10–12.5 × 5–7.5 μm; paraphyses apically clavate and unbranched, 5–6 μm wide</td><td rowspan="1" colspan="1">
                      <bold><italic><tp:taxon-name><tp:taxon-name-part taxon-name-part-type="genus" reg="Coprotus">C.</tp:taxon-name-part> <tp:taxon-name-part taxon-name-part-type="species" reg="albidus">albidus</tp:taxon-name-part></tp:taxon-name></italic> (Boud.) Kimbr.</bold></td></tr><tr><td rowspan="1" colspan="1">16</td><td rowspan="1" colspan="1">
                      Asci 64-spored, <sup>*</sup>140–165 × 30–60, <sup>†</sup>80–130 × 28–40 μm; paraphyses filiform, usually simple, 2–2.5 μm wide</td><td rowspan="1" colspan="1">
                      <bold><italic><tp:taxon-name><tp:taxon-name-part taxon-name-part-type="genus" reg="Coprotus">C.</tp:taxon-name-part> <tp:taxon-name-part taxon-name-part-type="species" reg="niveus">niveus</tp:taxon-name-part></tp:taxon-name></italic> (Fuckel) Kimbr., Luck-Allen &amp; Cain</bold>
                    </td></tr><tr><td rowspan="1" colspan="1">–</td><td rowspan="1" colspan="1">Asci ~256-spored, 160–210 × 45–55 μm; paraphyses filiform, apically branched, 1–2 μm wide</td><td rowspan="1" colspan="1">
                      <bold><italic><tp:taxon-name><tp:taxon-name-part taxon-name-part-type="genus" reg="Coprotus">C.</tp:taxon-name-part> <tp:taxon-name-part taxon-name-part-type="species" reg="winteri">winteri</tp:taxon-name-part></tp:taxon-name></italic> (Marchal &amp; É.J. Marchal) Kimbr.</bold>
                    </td></tr><tr><td rowspan="1" colspan="1">17</td><td rowspan="1" colspan="1">Apothecial margin beset with partially protruding prismatic terminal cells exceeding 15 μm and reaching 25 μm in length</td><td rowspan="1" colspan="1">
                      <bold>18</bold>
                    </td></tr><tr><td rowspan="1" colspan="1">–</td><td rowspan="1" colspan="1">Apothecial margin smooth, composed of elongated cells up to 15 μm in length, not protruding from the surface</td><td rowspan="1" colspan="1">
                      <bold>19</bold>
                    </td></tr><tr><td rowspan="1" colspan="1">18</td><td rowspan="1" colspan="1">Apothecia greyish-brown; ascospores broadly ellipsoid (Q = 1.2–1.4) with obtuse ends, 12–16 × 9–11.5 μm; paraphyses filiform, 2–2.5 μm wide</td><td rowspan="1" colspan="1">
                      <bold><italic><tp:taxon-name><tp:taxon-name-part taxon-name-part-type="genus" reg="Coprotus">C.</tp:taxon-name-part> <tp:taxon-name-part taxon-name-part-type="species" reg="sarangpurensis">sarangpurensis</tp:taxon-name-part></tp:taxon-name></italic> K.S. Thind &amp; S.C. Kaushal</bold>
                    </td></tr><tr><td rowspan="1" colspan="1">–</td><td rowspan="1" colspan="1">Apothecia white to yellowish; ascospores ellipsoid to narrowly ellipsoid (Q = 1.4–1.9) with tapered ends, 10–14 × 5–9 μm; paraphyses apically clavate, 3–4 μm wide</td><td rowspan="1" colspan="1">
                      <bold><italic><tp:taxon-name><tp:taxon-name-part taxon-name-part-type="genus" reg="Coprotus">C.</tp:taxon-name-part> <tp:taxon-name-part taxon-name-part-type="species" reg="disculus">disculus</tp:taxon-name-part></tp:taxon-name></italic> Kimbr., Luck-Allen &amp; Cain</bold>
                    </td></tr><tr><td rowspan="1" colspan="1">19</td><td rowspan="1" colspan="1">Paraphyses always contain abundant globular to granular yellow or orange to reddish pigment; apothecia always vividly yellow, orange or reddish-orange</td><td rowspan="1" colspan="1">
                      <bold>20</bold>
                    </td></tr><tr><td rowspan="1" colspan="1">–</td><td rowspan="1" colspan="1">Paraphyses lacking yellow, orange or reddish pigment, may contain refractive but hyaline globules or cytoplasm completely non-refractive and hyaline; apothecia hyaline, whitish to creamy-greyish, often becoming yellowish</td><td rowspan="1" colspan="1">
                      <bold>29</bold>
                    </td></tr><tr><td rowspan="1" colspan="1">20</td><td rowspan="1" colspan="1">Ascospores ±bilaterally symmetric, loaf-shaped (Q = 1.7–2.3), 14–17.3 × 6.5–8.9 μm; paraphyses markedly swollen apically, 3–8 μm wide</td><td rowspan="1" colspan="1">
                      <bold><italic><tp:taxon-name><tp:taxon-name-part taxon-name-part-type="genus" reg="Coprotus">C.</tp:taxon-name-part> <tp:taxon-name-part taxon-name-part-type="species" reg="subcylindrosporus">subcylindrosporus</tp:taxon-name-part></tp:taxon-name></italic> J. Moravec</bold>
                    </td></tr><tr><td rowspan="1" colspan="1">–</td><td rowspan="1" colspan="1">Ascospores ±radially symmetric, ellipsoid, narrowly ellipsoid or oblong; paraphyses filiform, apically not inflated to cylindric-clavate, not exceeding 5 μm in width</td><td rowspan="1" colspan="1">
                      <bold>21</bold>
                    </td></tr><!--PageBreak--><tr><td rowspan="1" colspan="1">21</td><td rowspan="1" colspan="1">
                      Apothecia often reaching 1 mm in diam. or more; ectal excipulum of large celled <italic>textura globulosa-angularis</italic> with basal cells 20–45 μm diam.; asci 100–190 μm in length</td><td rowspan="1" colspan="1">
                      <bold><italic><tp:taxon-name><tp:taxon-name-part taxon-name-part-type="genus" reg="Coprotus">C.</tp:taxon-name-part> <tp:taxon-name-part taxon-name-part-type="species" reg="ochraceus">ochraceus</tp:taxon-name-part></tp:taxon-name></italic> (P. Crouan &amp; H. Crouan) J. Moravec</bold>
                    </td></tr><tr><td rowspan="1" colspan="1">–</td><td rowspan="1" colspan="1">Apothecia seldom exceeding 0.5 mm diam. (at most 0.8); ectal excipulum composed of smaller cells, 5–24 μm diam.; asci 45–120 μm long</td><td rowspan="1" colspan="1">
                      <bold>22</bold>
                    </td></tr><tr><td rowspan="1" colspan="1">22</td><td rowspan="1" colspan="1">Ascospores oblong (Q = 1.5–1.8), with broadly rounded ends, very large, 17–25 × 11–14 μm</td><td rowspan="1" colspan="1">
                      <bold><italic><tp:taxon-name><tp:taxon-name-part taxon-name-part-type="genus" reg="Coprotus">C.</tp:taxon-name-part> <tp:taxon-name-part taxon-name-part-type="species" reg="vicinus">vicinus</tp:taxon-name-part></tp:taxon-name></italic> (Boud.) Kimbr., Luck-Allen &amp; Cain</bold>
                    </td></tr><tr><td rowspan="1" colspan="1">–</td><td rowspan="1" colspan="1">Ascospores not exceeding 18.5 μm in length and 11.5 μm in diam, either broadly oblong (Q = 1.4–1.6) or ellipsoid to narrowly ellipsoid</td><td rowspan="1" colspan="1">
                      <bold>23</bold>
                    </td></tr><tr><td rowspan="1" colspan="1">23</td><td rowspan="1" colspan="1">Ascospores 11.5–18.5 μm long; paraphyses apically straight to bent and markedly swollen, 3–5.5 μm wide</td><td rowspan="1" colspan="1">
                      <bold>24</bold>
                    </td></tr><tr><td rowspan="1" colspan="1">–</td><td rowspan="1" colspan="1">Ascospores 8–12 μm long; paraphyses apically uncinate and filiform, 1.5–3.5 μm wide</td><td rowspan="1" colspan="1">
                      <bold>27</bold>
                    </td></tr><tr><td rowspan="1" colspan="1">24</td><td rowspan="1" colspan="1">Asci cylindric (Q = 6.1–9.5), 75–140 × 12–17 μm; ascospores 12–15 × 6–9 μm; paraphyses frequently branched above</td><td rowspan="1" colspan="1">
                      <bold><italic><tp:taxon-name><tp:taxon-name-part taxon-name-part-type="genus" reg="Coprotus">C.</tp:taxon-name-part> <tp:taxon-name-part taxon-name-part-type="species" reg="aurora">aurora</tp:taxon-name-part></tp:taxon-name></italic> (P. Crouan &amp; H. Crouan) K.S. Thind &amp; Waraitch</bold>
                    </td></tr><tr><td rowspan="1" colspan="1">–</td><td rowspan="1" colspan="1">Asci short cylindric or broad clavate to clavate (Q = 2.5–4.7), 45–95 × 17–30 μm; ascospores exceeding 9 μm in width; paraphyses simple or branched near the base</td><td rowspan="1" colspan="1">
                      <bold>25</bold>
                    </td></tr><tr><td rowspan="1" colspan="1">25</td><td rowspan="1" colspan="1">Asci clavate (Q ~4–4.7), 80–90 × 17–20 μm; ascospores broadly oblong (Q = 1.4–1.6), 11.5–16 × 8.5–10 μm</td><td rowspan="1" colspan="1">“<bold><italic><tp:taxon-name><tp:taxon-name-part taxon-name-part-type="genus" reg="Ascophanus">Ascophanus</tp:taxon-name-part></tp:taxon-name></italic></bold>” <bold><italic><tp:taxon-name><tp:taxon-name-part taxon-name-part-type="genus" reg="Ascophanus"/><tp:taxon-name-part taxon-name-part-type="species" reg="aurantiacus">aurantiacus</tp:taxon-name-part></tp:taxon-name></italic> Velen.</bold></td></tr><tr><td rowspan="1" colspan="1">–</td><td rowspan="1" colspan="1">Asci broad clavate or short cylindric (Q = 2.5–3.9), 20–30 μm wide; ascospores ellipsoid to narrowly ellipsoid (Q = 1.4–1.8), always exceeding 16 μm in length</td><td rowspan="1" colspan="1">
                      <bold>26</bold>
                    </td></tr><tr><td rowspan="1" colspan="1">26</td><td rowspan="1" colspan="1">Asci often with only 6–7 fully matured spores, broad clavate, 60–115 × 22–30 μm; ascospores with obtuse ends, 16–18.5 × 10–11.5 μm</td><td rowspan="1" colspan="1">
                      <bold><italic><tp:taxon-name><tp:taxon-name-part taxon-name-part-type="genus" reg="Coprotus">C.</tp:taxon-name-part> <tp:taxon-name-part taxon-name-part-type="species" reg="bilobus">bilobus</tp:taxon-name-part></tp:taxon-name></italic> (Velen.) J. Moravec</bold>
                    </td></tr><tr><td rowspan="1" colspan="1">–</td><td rowspan="1" colspan="1">Asci regularly 8-spored, short cylindric, 45–60 × 20–28 μm; ascospores with tapered ends, 12.5–18 × 7.5–12 μm</td><td rowspan="1" colspan="1">
                      <bold><italic><tp:taxon-name><tp:taxon-name-part taxon-name-part-type="genus" reg="Coprotus">C.</tp:taxon-name-part> <tp:taxon-name-part taxon-name-part-type="species" reg="breviascus">breviascus</tp:taxon-name-part></tp:taxon-name></italic> (Velen.) Kimbr., Luck-Allen &amp; Cain</bold>
                    </td></tr><tr><td rowspan="1" colspan="1">27</td><td rowspan="1" colspan="1">Asci broad clavate (Q = 3.8–4.1), 45–65 × 11–15 μm</td><td rowspan="1" colspan="1">
                      <bold><italic><tp:taxon-name><tp:taxon-name-part taxon-name-part-type="genus" reg="Coprotus">C.</tp:taxon-name-part> <tp:taxon-name-part taxon-name-part-type="species" reg="breviascus">breviascus</tp:taxon-name-part></tp:taxon-name></italic> ss. Dokmetzian et al. (<xref ref-type="bibr" rid="B16">Dokmetzian et al. 2005</xref>)</bold>
                    </td></tr><tr><td rowspan="1" colspan="1">–</td><td rowspan="1" colspan="1">Asci cylindric (Q = 6.2–10.0), 60–105 × 10–17 μm</td><td rowspan="1" colspan="1">
                      <bold>28</bold>
                    </td></tr><tr><td rowspan="1" colspan="1">28</td><td rowspan="1" colspan="1">Ascospores with obtuse ends, 8–11 × 4.5–7 μm; paraphyses apically 2–3.5 μm wide</td><td rowspan="1" colspan="1">
                      <bold><italic><tp:taxon-name><tp:taxon-name-part taxon-name-part-type="genus" reg="Coprotus">C.</tp:taxon-name-part> <tp:taxon-name-part taxon-name-part-type="species" reg="luteus">luteus</tp:taxon-name-part></tp:taxon-name></italic> Kimbr.</bold>
                    </td></tr><tr><td rowspan="1" colspan="1">–</td><td rowspan="1" colspan="1">Ascospores with tapered ends, 10.5–12 × 6.5–7.5 μm; paraphyses apically 1.5–2 μm wide</td><td rowspan="1" colspan="1">
                      <bold><italic><tp:taxon-name><tp:taxon-name-part taxon-name-part-type="genus" reg="Coprotus">C.</tp:taxon-name-part> <tp:taxon-name-part taxon-name-part-type="uncertainty-rank">aff.</tp:taxon-name-part> <tp:taxon-name-part taxon-name-part-type="species" reg="luteus">luteus</tp:taxon-name-part></tp:taxon-name></italic> (cf. <xref ref-type="bibr" rid="B13">Doveri 2004</xref>)</bold>
                    </td></tr><tr><td rowspan="1" colspan="1">29</td><td rowspan="1" colspan="1">
                      Asci longer than 90 μm <italic>or</italic> ascospores exceed 13.5 μm in length and always broader than 7.5 μm; paraphyses apically notably swollen, clavate</td><td rowspan="1" colspan="1">
                      <bold>30</bold>
                    </td></tr><tr><td rowspan="1" colspan="1">–</td><td rowspan="1" colspan="1">Asci shorter than 90 μm; ascospores shorter than 13.5 μm and narrower than 7 μm; paraphyses filiform or cylindric-obtuse, apically not inflated</td><td rowspan="1" colspan="1">
                      <bold>32</bold>
                    </td></tr><!--PageBreak--><tr><td rowspan="1" colspan="1">30</td><td rowspan="1" colspan="1">Asci broad clavate (Q = 2–3.8), 55–90 ×14.5–24 μm; ascospores ±bilaterally symmetric, hemiellipsoid i.e. with regular ellipsoid outline in dorsoventral view and inequilateral ±loaf-shaped outline in lateral view, 10.5–16 × 8.5–10.5 μm; paraphyses ±straight, not containing refractive content; apothecia turbinate, minute, up to 0.2 mm diam.; ectal excipulum composed of small globose to angular cells up to 10 μm diam.</td><td rowspan="1" colspan="1">
                      <bold><italic><tp:taxon-name><tp:taxon-name-part taxon-name-part-type="genus" reg="Coprotus">C.</tp:taxon-name-part> <tp:taxon-name-part taxon-name-part-type="species" reg="argenteus">argenteus</tp:taxon-name-part></tp:taxon-name></italic> (Curr.) Waraitch</bold>
                    </td></tr><tr><td rowspan="1" colspan="1">–</td><td rowspan="1" colspan="1">Asci clavate or short cylindric to cylindric-ventricose (Q = 3.9–6), 80–125 μm long; ascospores ±radially symmetric, ellipsoid to narrowly ellipsoid; paraphyses predominantly apically bent, usually with hyaline to subhyaline refractive content; apothecia discoid to lenticular, always exceeding 0.2 mm diam. at maturity; ectal excipulum contains globose to angular cells 4–17 μm diam., cyanophilic and dextrinoid</td><td rowspan="1" colspan="1">
                      <bold>31</bold>
                    </td></tr><tr><td rowspan="1" colspan="1">31</td><td rowspan="1" colspan="1">Asci clavate; ascospores 11–13.2 × 7.3–10 μm</td><td rowspan="1" colspan="1">
                      <bold><italic><tp:taxon-name><tp:taxon-name-part taxon-name-part-type="genus" reg="Coprotus">C.</tp:taxon-name-part> <tp:taxon-name-part taxon-name-part-type="species" reg="dextrinoideus">dextrinoideus</tp:taxon-name-part></tp:taxon-name></italic> Kimbr., Luck-Allen &amp; Cain</bold>
                    </td></tr><tr><td rowspan="1" colspan="1">–</td><td rowspan="1" colspan="1">Asci short cylindric to cylindric-ventricose; ascospores 14–18 × 7.5–11.5 μm</td><td rowspan="1" colspan="1">
                      <bold><italic><tp:taxon-name><tp:taxon-name-part taxon-name-part-type="genus" reg="Coprotus">C.</tp:taxon-name-part> <tp:taxon-name-part taxon-name-part-type="species" reg="leucopocillum">leucopocillum</tp:taxon-name-part></tp:taxon-name></italic> Kimbr., Luck-Allen &amp; Cain</bold>
                    </td></tr><tr><td rowspan="1" colspan="1">32</td><td rowspan="1" colspan="1">
                      Asci broad clavate (Q = 2.2–2.3), 50–60 × 20–26 μm; ascospores narrowly oblong (Q = 1.7–2), 9–14 × 5–6 μm; paraphyses cylindric-obtuse and ±straight; apothecia minute, 125–175 μm diam., known from dung of <italic><tp:taxon-name><tp:taxon-name-part taxon-name-part-type="genus" reg="Trichosurus">Trichosurus</tp:taxon-name-part> <tp:taxon-name-part taxon-name-part-type="species" reg="vulpecula">vulpecula</tp:taxon-name-part></tp:taxon-name></italic></td><td rowspan="1" colspan="1">
                      <bold><italic><tp:taxon-name><tp:taxon-name-part taxon-name-part-type="genus" reg="Coprotus">C.</tp:taxon-name-part> <tp:taxon-name-part taxon-name-part-type="species" reg="trichosuri">trichosuri</tp:taxon-name-part></tp:taxon-name></italic> A.E. Bell &amp; Kimbr.</bold>
                    </td></tr><tr><td rowspan="1" colspan="1">–</td><td rowspan="1" colspan="1">Asci clavate, short cylindric to cylindric-ventricose (Q = 4–8), 7–20 μm diam.; ascospores broadly to narrowly ellipsoid or loaf-shaped (bilaterally symmetric) (Q = 1.1–1.8), 6–10 × 5–7 μm; paraphyses filiform and straight to uncinate; apothecia 0.2–1 mm diam., known from dung of placental mammals, ruminants and rodents</td><td rowspan="1" colspan="1">
                      <bold>33</bold>
                    </td></tr><tr><td rowspan="1" colspan="1">33</td><td rowspan="1" colspan="1">Ascospores broadly ellipsoid (Q = 1.1–1.3), 8–8.5 × 5.5–6 μm; paraphyses ±straight; ectal excipulum composed of small globose to angular cells up to 6.5 μm diam.</td><td rowspan="1" colspan="1">
                      <bold><italic><tp:taxon-name><tp:taxon-name-part taxon-name-part-type="genus" reg="Coprotus">C.</tp:taxon-name-part> <tp:taxon-name-part taxon-name-part-type="species" reg="sphaerosporus">sphaerosporus</tp:taxon-name-part></tp:taxon-name></italic> J.L. Gibson &amp; Kimbr.</bold>
                    </td></tr><tr><td rowspan="1" colspan="1">–</td><td rowspan="1" colspan="1">Ascospores ellipsoid to narrowly ellipsoid or loaf-shaped (Q = 1.4–1.8); paraphyses always uncinate; ectal excipulum contains cyanophilic globose to angular cells 4–15 μm diam.</td><td rowspan="1" colspan="1">
                      <bold>34</bold>
                    </td></tr><tr><td rowspan="1" colspan="1">34</td><td rowspan="1" colspan="1">Asci clavate (Q = 4.0–4.8), 40–70 × 7–14 μm; ascospores ±bilaterally symmetric, hemiellipsoid (i.e. ellipsoid to significantly more flattened on one side) with obtuse ends, 6–10 × 3.5–5.8 μm; paraphyses above 2.9–4.3 μm wide; apothecial margin with elongated cells up to 10 μm long</td><td rowspan="1" colspan="1">
                      <bold><italic><tp:taxon-name><tp:taxon-name-part taxon-name-part-type="genus" reg="Coprotus">C.</tp:taxon-name-part> <tp:taxon-name-part taxon-name-part-type="species" reg="glaucellus">glaucellus</tp:taxon-name-part></tp:taxon-name></italic> (Rehm) Kimbr.</bold>
                    </td></tr><tr><td rowspan="1" colspan="1">–</td><td rowspan="1" colspan="1">Asci short cylindric to cylindric-ventricose (Q = 4–8), 65–95 × 12–20 μm; ascospores radially symmetric, ellipsoid to narrowly ellipsoid with tapered ends, 7.5–13 × 5–7 μm; paraphyses above 1.5–3 μm wide; apothecial margin with elongated cells 8–17.5 μm long</td><td rowspan="1" colspan="1">
                      <bold><italic><tp:taxon-name><tp:taxon-name-part taxon-name-part-type="genus" reg="Coprotus">C.</tp:taxon-name-part> <tp:taxon-name-part taxon-name-part-type="species" reg="lacteus">lacteus</tp:taxon-name-part></tp:taxon-name></italic> (Cooke &amp; W. Phillips) Kimbr., Luck-Allen &amp; Cain</bold>
                    </td></tr></tbody></table></table-wrap><table-wrap id="T2" position="float" orientation="portrait"><label>Table 2.</label><caption><p>
            <italic><tp:taxon-name><tp:taxon-name-part taxon-name-part-type="genus" reg="Coprotus">Coprotus</tp:taxon-name-part></tp:taxon-name></italic> species overview - macroscopy and ecology.</p></caption><table id="TID0E22BG" rules="all"><tbody><tr><th rowspan="1" colspan="1">Species</th><th rowspan="1" colspan="1">Apothecial shape</th><th rowspan="1" colspan="1">Apothecial diam. / mm</th><th rowspan="1" colspan="1">Pigmentation variation</th><th rowspan="1" colspan="1">Substrate / dung of:</th></tr><tr><td rowspan="1" colspan="1">
                <italic><tp:taxon-name><tp:taxon-name-part taxon-name-part-type="genus" reg="Coprotus">C.</tp:taxon-name-part> <tp:taxon-name-part taxon-name-part-type="species" reg="albidus">albidus</tp:taxon-name-part></tp:taxon-name></italic> (<bold>1</bold>, 29)</td><td rowspan="1" colspan="1">glob-lent</td><td rowspan="1" colspan="1">0.2–0.7</td><td rowspan="1" colspan="1">always hyaline to creamy-grey</td><td rowspan="1" colspan="1">
                <italic><tp:taxon-name><tp:taxon-name-part taxon-name-part-type="genus" reg="Bos">Bos</tp:taxon-name-part></tp:taxon-name>, <tp:taxon-name><tp:taxon-name-part taxon-name-part-type="genus" reg="Lepus">Lepus</tp:taxon-name-part></tp:taxon-name>, Felis, Canis</italic>
              </td></tr><tr><td rowspan="1" colspan="1">
                <italic><tp:taxon-name><tp:taxon-name-part taxon-name-part-type="genus" reg="Coprotus">C.</tp:taxon-name-part> <tp:taxon-name-part taxon-name-part-type="species" reg="arduennensis">arduennensis</tp:taxon-name-part></tp:taxon-name></italic> (<bold>2</bold>)</td><td rowspan="1" colspan="1">cup-disc</td><td rowspan="1" colspan="1">0.5–1.5</td><td rowspan="1" colspan="1">light orange</td><td rowspan="1" colspan="1">
                <italic><tp:taxon-name><tp:taxon-name-part taxon-name-part-type="genus" reg="Sus">Sus</tp:taxon-name-part> <tp:taxon-name-part taxon-name-part-type="species" reg="scrofa">scrofa</tp:taxon-name-part></tp:taxon-name></italic>
              </td></tr><tr><td rowspan="1" colspan="1">
                <italic><tp:taxon-name><tp:taxon-name-part taxon-name-part-type="genus" reg="Coprotus">C.</tp:taxon-name-part> <tp:taxon-name-part taxon-name-part-type="species" reg="argenteus">argenteus</tp:taxon-name-part></tp:taxon-name></italic> (<bold>3</bold>, 4)</td><td rowspan="1" colspan="1">obpyr-disc</td><td rowspan="1" colspan="1">~0.1–0.2</td><td rowspan="1" colspan="1">always hyaline to white</td><td rowspan="1" colspan="1">ruminants</td></tr><tr><td rowspan="1" colspan="1">
                <italic><tp:taxon-name><tp:taxon-name-part taxon-name-part-type="genus" reg="Coprotus">C.</tp:taxon-name-part> <tp:taxon-name-part taxon-name-part-type="species" reg="aurora">aurora</tp:taxon-name-part></tp:taxon-name></italic> (1, <bold>5</bold>, 6, 7, 8, 9, 28, 29)</td><td rowspan="1" colspan="1">glob-disc</td><td rowspan="1" colspan="1">0.2–0.7</td><td rowspan="1" colspan="1">always yellow-orange</td><td rowspan="1" colspan="1">ruminants, rodents</td></tr><tr><td rowspan="1" colspan="1">“<italic><tp:taxon-name><tp:taxon-name-part taxon-name-part-type="genus" reg="Ascophanus">Ascophanus</tp:taxon-name-part></tp:taxon-name></italic>” <italic><tp:taxon-name><tp:taxon-name-part taxon-name-part-type="genus" reg="Ascophanus"/><tp:taxon-name-part taxon-name-part-type="species" reg="aurantiacus">aurantiacus</tp:taxon-name-part></tp:taxon-name></italic> (<bold>10</bold>, 11)</td><td rowspan="1" colspan="1">lent</td><td rowspan="1" colspan="1">0.3–0.6</td><td rowspan="1" colspan="1">always orange</td><td rowspan="1" colspan="1">
                <italic><tp:taxon-name><tp:taxon-name-part taxon-name-part-type="genus" reg="Bos">Bos</tp:taxon-name-part></tp:taxon-name></italic>
              </td></tr><tr><td rowspan="1" colspan="1">
                <italic><tp:taxon-name><tp:taxon-name-part taxon-name-part-type="genus" reg="Coprotus">C.</tp:taxon-name-part> <tp:taxon-name-part taxon-name-part-type="species" reg="baeosporus">baeosporus</tp:taxon-name-part></tp:taxon-name></italic> (<bold>12</bold>)</td><td rowspan="1" colspan="1">cup-disc</td><td rowspan="1" colspan="1">0.2–0.65</td><td rowspan="1" colspan="1">white to yellowish</td><td rowspan="1" colspan="1">
                <italic><tp:taxon-name><tp:taxon-name-part taxon-name-part-type="genus" reg="Cervus">Cervus</tp:taxon-name-part></tp:taxon-name></italic>
              </td></tr><tr><td rowspan="1" colspan="1">
                <italic><tp:taxon-name><tp:taxon-name-part taxon-name-part-type="genus" reg="Coprotus">C.</tp:taxon-name-part> <tp:taxon-name-part taxon-name-part-type="species" reg="bilobus">bilobus</tp:taxon-name-part></tp:taxon-name></italic> (<bold>10</bold>, 11, 13)</td><td rowspan="1" colspan="1">turb-lent</td><td rowspan="1" colspan="1">0.1–0.6</td><td rowspan="1" colspan="1">always yellow, orange to rosy</td><td rowspan="1" colspan="1">
                <italic><tp:taxon-name><tp:taxon-name-part taxon-name-part-type="genus" reg="Bos">Bos</tp:taxon-name-part></tp:taxon-name></italic>
              </td></tr><tr><td rowspan="1" colspan="1">
                <italic><tp:taxon-name><tp:taxon-name-part taxon-name-part-type="genus" reg="Coprotus">C.</tp:taxon-name-part> <tp:taxon-name-part taxon-name-part-type="species" reg="breviascus">breviascus</tp:taxon-name-part></tp:taxon-name></italic> (1, <bold>10</bold>, 11)</td><td rowspan="1" colspan="1">disc-lent</td><td rowspan="1" colspan="1">0.2–0.6</td><td rowspan="1" colspan="1">always yellow to orange</td><td rowspan="1" colspan="1">ruminants</td></tr><tr><td rowspan="1" colspan="1">
                <italic><tp:taxon-name><tp:taxon-name-part taxon-name-part-type="genus" reg="Coprotus">C.</tp:taxon-name-part> <tp:taxon-name-part taxon-name-part-type="species" reg="breviascus">breviascus</tp:taxon-name-part></tp:taxon-name></italic> ss. Dokmetzian et al. (14)</td><td rowspan="1" colspan="1">disc-lent</td><td rowspan="1" colspan="1">0.2–0.6</td><td rowspan="1" colspan="1">always yellowish-orange</td><td rowspan="1" colspan="1">
                <italic><tp:taxon-name><tp:taxon-name-part taxon-name-part-type="genus" reg="Equus">Equus</tp:taxon-name-part></tp:taxon-name></italic>
              </td></tr><tr><td rowspan="1" colspan="1">
                <italic><tp:taxon-name><tp:taxon-name-part taxon-name-part-type="genus" reg="Coprotus">C.</tp:taxon-name-part> <tp:taxon-name-part taxon-name-part-type="species" reg="dextrinoideus">dextrinoideus</tp:taxon-name-part></tp:taxon-name></italic> (<bold>1</bold>, 15, 29)</td><td rowspan="1" colspan="1">cup-disc</td><td rowspan="1" colspan="1">0.1–0.5</td><td rowspan="1" colspan="1">whitish, becoming yellowish</td><td rowspan="1" colspan="1">ruminants, <italic><tp:taxon-name><tp:taxon-name-part taxon-name-part-type="genus" reg="Lepus">Lepus</tp:taxon-name-part></tp:taxon-name></italic></td></tr><tr><td rowspan="1" colspan="1">
                <italic><tp:taxon-name><tp:taxon-name-part taxon-name-part-type="genus" reg="Coprotus">C.</tp:taxon-name-part> <tp:taxon-name-part taxon-name-part-type="species" reg="dhofarensis">dhofarensis</tp:taxon-name-part></tp:taxon-name></italic> (<bold>16</bold>)</td><td rowspan="1" colspan="1">glob-cup</td><td rowspan="1" colspan="1">0.3–0.7</td><td rowspan="1" colspan="1">orange to brownish-orange</td><td rowspan="1" colspan="1">
                <italic><tp:taxon-name><tp:taxon-name-part taxon-name-part-type="genus" reg="Capra">Capra</tp:taxon-name-part></tp:taxon-name></italic>
              </td></tr><tr><td rowspan="1" colspan="1">
                <italic><tp:taxon-name><tp:taxon-name-part taxon-name-part-type="genus" reg="Coprotus">C.</tp:taxon-name-part> <tp:taxon-name-part taxon-name-part-type="species" reg="disculus">disculus</tp:taxon-name-part></tp:taxon-name></italic> (<bold>1</bold>, 8, 9, 17, 18, 29)</td><td rowspan="1" colspan="1">disc-lent</td><td rowspan="1" colspan="1">0.3–1</td><td rowspan="1" colspan="1">hyaline to white, becoming yellowish</td><td rowspan="1" colspan="1">ruminants, rodents, <italic><tp:taxon-name><tp:taxon-name-part taxon-name-part-type="genus" reg="Sus">Sus</tp:taxon-name-part></tp:taxon-name></italic></td></tr><tr><td rowspan="1" colspan="1">
                <italic><tp:taxon-name><tp:taxon-name-part taxon-name-part-type="genus" reg="Coprotus">C.</tp:taxon-name-part> <tp:taxon-name-part taxon-name-part-type="species" reg="duplus">duplus</tp:taxon-name-part></tp:taxon-name></italic> (<bold>1</bold>)</td><td rowspan="1" colspan="1">cup-disc</td><td rowspan="1" colspan="1">0.3–0.8</td><td rowspan="1" colspan="1">white to yellowish</td><td rowspan="1" colspan="1">ruminants, rodents, birds</td></tr><tr><td rowspan="1" colspan="1">
                <italic><tp:taxon-name><tp:taxon-name-part taxon-name-part-type="genus" reg="Coprotus">C.</tp:taxon-name-part> <tp:taxon-name-part taxon-name-part-type="species" reg="epithecioides">epithecioides</tp:taxon-name-part></tp:taxon-name></italic> (this paper)</td><td rowspan="1" colspan="1">lent</td><td rowspan="1" colspan="1">0.2–0.4</td><td rowspan="1" colspan="1">white to yellow</td><td rowspan="1" colspan="1">
                <italic><tp:taxon-name><tp:taxon-name-part taxon-name-part-type="genus" reg="Rupicapra">Rupicapra</tp:taxon-name-part> <tp:taxon-name-part taxon-name-part-type="species" reg="rupicapra">rupicapra</tp:taxon-name-part></tp:taxon-name></italic>
              </td></tr><tr><td rowspan="1" colspan="1">
                <italic><tp:taxon-name><tp:taxon-name-part taxon-name-part-type="genus" reg="Coprotus">C.</tp:taxon-name-part> <tp:taxon-name-part taxon-name-part-type="species" reg="glaucellus">glaucellus</tp:taxon-name-part></tp:taxon-name></italic> (1, <bold>7</bold>, 8, 13, 29)</td><td rowspan="1" colspan="1">disc-lent</td><td rowspan="1" colspan="1">0.2–1</td><td rowspan="1" colspan="1">white to yellow</td><td rowspan="1" colspan="1">ruminants, rodents</td></tr><tr><td rowspan="1" colspan="1">
                <italic><tp:taxon-name><tp:taxon-name-part taxon-name-part-type="genus" reg="Coprotus">C.</tp:taxon-name-part> <tp:taxon-name-part taxon-name-part-type="species" reg="granuliformis">granuliformis</tp:taxon-name-part></tp:taxon-name></italic> (1, 7, 8, 18, <bold>19</bold>, 29)</td><td rowspan="1" colspan="1">glob-lent</td><td rowspan="1" colspan="1">0.2–0.6</td><td rowspan="1" colspan="1">whiite to yellowish</td><td rowspan="1" colspan="1">ruminants</td></tr><tr><td rowspan="1" colspan="1">
                <italic><tp:taxon-name><tp:taxon-name-part taxon-name-part-type="genus" reg="Coprotus">C.</tp:taxon-name-part> <tp:taxon-name-part taxon-name-part-type="species" reg="lacteus">lacteus</tp:taxon-name-part></tp:taxon-name></italic> (1, 7, 8, 9, 14, 17, 18, <bold>20</bold>, 21, 22, 29)</td><td rowspan="1" colspan="1">glob-lent</td><td rowspan="1" colspan="1">0.2–0.6</td><td rowspan="1" colspan="1">white to yellowish-ochre</td><td rowspan="1" colspan="1">ruminants, rodents</td></tr><tr><td rowspan="1" colspan="1">
                <italic><tp:taxon-name><tp:taxon-name-part taxon-name-part-type="genus" reg="Coprotus">C.</tp:taxon-name-part> <tp:taxon-name-part taxon-name-part-type="species" reg="leucopocillum">leucopocillum</tp:taxon-name-part></tp:taxon-name></italic> (<bold>1</bold>, 8, 9, 18, 29)</td><td rowspan="1" colspan="1">cup-lent</td><td rowspan="1" colspan="1">0.2–0.5</td><td rowspan="1" colspan="1">white to yellowish</td><td rowspan="1" colspan="1">ruminants, rodents</td></tr><tr><td rowspan="1" colspan="1">
                <italic><tp:taxon-name><tp:taxon-name-part taxon-name-part-type="genus" reg="Coprotus">C.</tp:taxon-name-part> <tp:taxon-name-part taxon-name-part-type="species" reg="luteus">luteus</tp:taxon-name-part></tp:taxon-name></italic> (<bold>1</bold>, 9, 18, 29)</td><td rowspan="1" colspan="1">disc-lent</td><td rowspan="1" colspan="1">0.2–0.8</td><td rowspan="1" colspan="1">always yellow to orange</td><td rowspan="1" colspan="1">rumninants</td></tr><tr><td rowspan="1" colspan="1">
                <italic><tp:taxon-name><tp:taxon-name-part taxon-name-part-type="genus" reg="Coprotus">C.</tp:taxon-name-part> <tp:taxon-name-part taxon-name-part-type="uncertainty-rank">aff.</tp:taxon-name-part> <tp:taxon-name-part taxon-name-part-type="species" reg="luteus">luteus</tp:taxon-name-part></tp:taxon-name></italic> (8)</td><td rowspan="1" colspan="1">disc-lent</td><td rowspan="1" colspan="1">0.2-0.3</td><td rowspan="1" colspan="1">yellowish</td><td rowspan="1" colspan="1">ruminants</td></tr><tr><td rowspan="1" colspan="1">
                <italic><tp:taxon-name><tp:taxon-name-part taxon-name-part-type="genus" reg="Coprotus">C.</tp:taxon-name-part> <tp:taxon-name-part taxon-name-part-type="species" reg="marginatus">marginatus</tp:taxon-name-part></tp:taxon-name></italic> (<bold>1</bold>)</td><td rowspan="1" colspan="1">disc-lent</td><td rowspan="1" colspan="1">1–1.6</td><td rowspan="1" colspan="1">white to yellowish</td><td rowspan="1" colspan="1">ruminants, rodents</td></tr><tr><td rowspan="1" colspan="1">
                <italic><tp:taxon-name><tp:taxon-name-part taxon-name-part-type="genus" reg="Coprotus">C.</tp:taxon-name-part> <tp:taxon-name-part taxon-name-part-type="species" reg="niveus">niveus</tp:taxon-name-part></tp:taxon-name></italic> (<bold>1</bold>, 9, 14)</td><td rowspan="1" colspan="1">cup-disc</td><td rowspan="1" colspan="1">0.2–0.5</td><td rowspan="1" colspan="1">white to yellowish</td><td rowspan="1" colspan="1">various dung types</td></tr><tr><td rowspan="1" colspan="1">
                <italic><tp:taxon-name><tp:taxon-name-part taxon-name-part-type="genus" reg="Coprotus">C.</tp:taxon-name-part> <tp:taxon-name-part taxon-name-part-type="species" reg="ochraceus">ochraceus</tp:taxon-name-part></tp:taxon-name></italic> (1, <bold>5</bold>, 6, 8, 9, 14, 26)</td><td rowspan="1" colspan="1">glob-disc</td><td rowspan="1" colspan="1">0.5–1.8</td><td rowspan="1" colspan="1">always yellow to orange or ochraceous</td><td rowspan="1" colspan="1">ruminants</td></tr><tr><td rowspan="1" colspan="1">
                <italic><tp:taxon-name><tp:taxon-name-part taxon-name-part-type="genus" reg="Coprotus">C.</tp:taxon-name-part> <tp:taxon-name-part taxon-name-part-type="species" reg="ochraceus">ochraceus</tp:taxon-name-part></tp:taxon-name></italic> ss. Thind et al. (7, 17, 18)</td><td rowspan="1" colspan="1">disc-lent</td><td rowspan="1" colspan="1">0.5–1</td><td rowspan="1" colspan="1">yellow</td><td rowspan="1" colspan="1">mix of dung &amp; <italic><tp:taxon-name><tp:taxon-name-part taxon-name-part-type="genus" reg="Quercus">Quercus</tp:taxon-name-part></tp:taxon-name></italic>/<italic><tp:taxon-name><tp:taxon-name-part taxon-name-part-type="genus" reg="Cedrus">Cedrus</tp:taxon-name-part></tp:taxon-name></italic> foliage</td></tr><tr><td rowspan="1" colspan="1">
                <italic><tp:taxon-name><tp:taxon-name-part taxon-name-part-type="genus" reg="Coprotus">C.</tp:taxon-name-part> <tp:taxon-name-part taxon-name-part-type="species" reg="rhyparobioides">rhyparobioides</tp:taxon-name-part></tp:taxon-name></italic> (1, 14)</td><td rowspan="1" colspan="1">glob-disc</td><td rowspan="1" colspan="1">0.1–0.4</td><td rowspan="1" colspan="1">always hyaline to white</td><td rowspan="1" colspan="1">ruminants, <italic><tp:taxon-name><tp:taxon-name-part taxon-name-part-type="genus" reg="Lepus">Lepus</tp:taxon-name-part></tp:taxon-name></italic></td></tr><tr><td rowspan="1" colspan="1">
                <italic><tp:taxon-name><tp:taxon-name-part taxon-name-part-type="genus" reg="Coprotus">C.</tp:taxon-name-part> <tp:taxon-name-part taxon-name-part-type="species" reg="sarangpurensis">sarangpurensis</tp:taxon-name-part></tp:taxon-name></italic> (<bold>17</bold>)</td><td rowspan="1" colspan="1">disc</td><td rowspan="1" colspan="1">≤0.5</td><td rowspan="1" colspan="1">always greyish-brown</td><td rowspan="1" colspan="1">
                <italic><tp:taxon-name><tp:taxon-name-part taxon-name-part-type="genus" reg="Bos">Bos</tp:taxon-name-part></tp:taxon-name></italic>
              </td></tr><tr><td rowspan="1" colspan="1">
                <italic><tp:taxon-name><tp:taxon-name-part taxon-name-part-type="genus" reg="Coprotus">C.</tp:taxon-name-part> <tp:taxon-name-part taxon-name-part-type="species" reg="sexdecimsporus">sexdecimsporus</tp:taxon-name-part></tp:taxon-name></italic> (1, 6, 8, 14, 18, <bold>19</bold>, 26, 27, this paper)</td><td rowspan="1" colspan="1">disc-lent</td><td rowspan="1" colspan="1">0.5–0.8</td><td rowspan="1" colspan="1">white to yellowish</td><td rowspan="1" colspan="1">ruminants, rodents, <italic><tp:taxon-name><tp:taxon-name-part taxon-name-part-type="genus" reg="Sus">Sus</tp:taxon-name-part></tp:taxon-name></italic></td></tr><tr><td rowspan="1" colspan="1">
                <italic><tp:taxon-name><tp:taxon-name-part taxon-name-part-type="genus" reg="Coprotus">C.</tp:taxon-name-part> <tp:taxon-name-part taxon-name-part-type="species" reg="sphaerosporus">sphaerosporus</tp:taxon-name-part></tp:taxon-name></italic> (<bold>23</bold>)</td><td rowspan="1" colspan="1">glob-disc</td><td rowspan="1" colspan="1">0.2–0.7</td><td rowspan="1" colspan="1">always hyaline to white</td><td rowspan="1" colspan="1">
                <italic><tp:taxon-name><tp:taxon-name-part taxon-name-part-type="genus" reg="Equus">Equus</tp:taxon-name-part></tp:taxon-name></italic>
              </td></tr><tr><td rowspan="1" colspan="1">
                <italic><tp:taxon-name><tp:taxon-name-part taxon-name-part-type="genus" reg="Coprotus">C.</tp:taxon-name-part> <tp:taxon-name-part taxon-name-part-type="species" reg="subcylindrosporus">subcylindrosporus</tp:taxon-name-part></tp:taxon-name></italic> (8, 10, <bold>13</bold>)</td><td rowspan="1" colspan="1">disc-lent</td><td rowspan="1" colspan="1">0.3–1</td><td rowspan="1" colspan="1">always yellow to orange or rosy</td><td rowspan="1" colspan="1">ruminants, <italic><tp:taxon-name><tp:taxon-name-part taxon-name-part-type="genus" reg="Lepus">Lepus</tp:taxon-name-part></tp:taxon-name></italic></td></tr><tr><td rowspan="1" colspan="1">
                <italic><tp:taxon-name><tp:taxon-name-part taxon-name-part-type="genus" reg="Coprotus">C.</tp:taxon-name-part> <tp:taxon-name-part taxon-name-part-type="species" reg="tetrasporus">tetrasporus</tp:taxon-name-part></tp:taxon-name></italic> (<bold>27</bold>)</td><td rowspan="1" colspan="1">disc-substip</td><td rowspan="1" colspan="1">0.2–0.4</td><td rowspan="1" colspan="1">whitish to rosy</td><td rowspan="1" colspan="1">
                <italic><tp:taxon-name><tp:taxon-name-part taxon-name-part-type="genus" reg="Lepus">Lepus</tp:taxon-name-part></tp:taxon-name></italic> (or ?<italic><tp:taxon-name><tp:taxon-name-part taxon-name-part-type="genus" reg="Capra">Capra</tp:taxon-name-part></tp:taxon-name></italic>)</td></tr><tr><td rowspan="1" colspan="1">
                <italic><tp:taxon-name><tp:taxon-name-part taxon-name-part-type="genus" reg="Coprotus">C.</tp:taxon-name-part> <tp:taxon-name-part taxon-name-part-type="species" reg="trichosuri">trichosuri</tp:taxon-name-part></tp:taxon-name></italic> (<bold>24</bold>)</td><td rowspan="1" colspan="1">n/a</td><td rowspan="1" colspan="1">0.1–0.2</td><td rowspan="1" colspan="1">always hyaline to white</td><td rowspan="1" colspan="1">
                <italic><tp:taxon-name><tp:taxon-name-part taxon-name-part-type="genus" reg="Trichosurus">Trichosurus</tp:taxon-name-part> <tp:taxon-name-part taxon-name-part-type="species" reg="vulpecula">vulpecula</tp:taxon-name-part></tp:taxon-name></italic>
              </td></tr><tr><td rowspan="1" colspan="1">
                <italic><tp:taxon-name><tp:taxon-name-part taxon-name-part-type="genus" reg="Coprotus">C.</tp:taxon-name-part> <tp:taxon-name-part taxon-name-part-type="species" reg="uncinatus">uncinatus</tp:taxon-name-part></tp:taxon-name></italic> (<bold>25</bold>)</td><td rowspan="1" colspan="1">disc-substip</td><td rowspan="1" colspan="1">0.5–0.7</td><td rowspan="1" colspan="1">white to yellowish</td><td rowspan="1" colspan="1">
                <italic><tp:taxon-name><tp:taxon-name-part taxon-name-part-type="genus" reg="Bos">Bos</tp:taxon-name-part></tp:taxon-name></italic>
              </td></tr><tr><td rowspan="1" colspan="1">
                <italic><tp:taxon-name><tp:taxon-name-part taxon-name-part-type="genus" reg="Coprotus">C.</tp:taxon-name-part> <tp:taxon-name-part taxon-name-part-type="species" reg="vicinus">vicinus</tp:taxon-name-part></tp:taxon-name></italic> (1, <bold>6</bold>)</td><td rowspan="1" colspan="1">glob-lent</td><td rowspan="1" colspan="1">0.3–1</td><td rowspan="1" colspan="1">always ochraceous to greyish-rosy</td><td rowspan="1" colspan="1">
                <italic><tp:taxon-name><tp:taxon-name-part taxon-name-part-type="genus" reg="Bos">Bos</tp:taxon-name-part></tp:taxon-name></italic>
              </td></tr><tr><td rowspan="1" colspan="1">
                <italic><tp:taxon-name><tp:taxon-name-part taxon-name-part-type="genus" reg="Coprotus">C.</tp:taxon-name-part> <tp:taxon-name-part taxon-name-part-type="species" reg="winteri">winteri</tp:taxon-name-part></tp:taxon-name></italic> (1)</td><td rowspan="1" colspan="1">glob-cup</td><td rowspan="1" colspan="1">0.4–0.5</td><td rowspan="1" colspan="1">always hyaline to white</td><td rowspan="1" colspan="1">ruminants</td></tr></tbody></table><table-wrap-foot><p># Literature sources: 1 - <xref ref-type="bibr" rid="B36">Kimbrough et al. (1972)</xref>, 2 - <xref ref-type="bibr" rid="B12">De Sloover (2002)</xref>, 3 - <xref ref-type="bibr" rid="B11">Currey (1864)</xref>, 4 - <xref ref-type="bibr" rid="B76">Waraitch (1977)</xref>, 5 - <xref ref-type="bibr" rid="B10">Crouan and Crouan (1867)</xref>, 6 - <xref ref-type="bibr" rid="B6">Boudier (1869)</xref>, 7 - <xref ref-type="bibr" rid="B56">Rehm (1896)</xref>, 8 - <xref ref-type="bibr" rid="B13">Doveri (2004)</xref>, 9 - <xref ref-type="bibr" rid="B49">Melo et al. (2015)</xref>, 10 - <xref ref-type="bibr" rid="B71">Velenovský (1934)</xref>, 11 - <xref ref-type="bibr" rid="B63">Svrček (1976)</xref>, 12 - <xref ref-type="bibr" rid="B32">Jeng and Krug (1977)</xref>, 13 - <xref ref-type="bibr" rid="B50">Moravec (1971)</xref>, 14 - <xref ref-type="bibr" rid="B16">Dokmetzian et al. (2005)</xref>, 15 - <xref ref-type="bibr" rid="B15">Doveri (2012)</xref>, 16 - <xref ref-type="bibr" rid="B19">Gene et al. (1993)</xref>, 17 - <xref ref-type="bibr" rid="B67">Thind et al. (1978)</xref>, 18 - <xref ref-type="bibr" rid="B1">Aas (1983)</xref>, 19 - <xref ref-type="bibr" rid="B9">Crouan and Crouan (1858)</xref>, 20 - <xref ref-type="bibr" rid="B8">Cooke (1877)</xref>, 21 - <xref ref-type="bibr" rid="B39">Kish (1974)</xref>, 22 - <xref ref-type="bibr" rid="B7">Chang and Wang (2009)</xref>, 23 - <xref ref-type="bibr" rid="B21">Gibson and Kimbrough (1980)</xref>, 24 - <xref ref-type="bibr" rid="B5">Bell and Kimbrough (1973)</xref>, 25 - <xref ref-type="bibr" rid="B75">Wang (1994)</xref>, 26 - <xref ref-type="bibr" rid="B44">Le Gal (1960)</xref>, 27 - <xref ref-type="bibr" rid="B22">Häffner (1996)</xref>, 28 - <xref ref-type="bibr" rid="B68">Thind and Waraitch (1970)</xref>, 29 - data obtained from own material collected in various localities across Croatia and Slovenia during 1998–2011, deposited in CNF, bold-face - original description (same for Tables <xref ref-type="table" rid="T2">2</xref>–<xref ref-type="table" rid="T6">6</xref>); glob - globose, lent - lenticular, cup - cupulate, disc - discoid, obpyr - obpyriform, turb - turbinate, subst - substipitate, turb - turbinate.</p></table-wrap-foot></table-wrap><table-wrap id="T3" position="float" orientation="portrait"><label>Table 3.</label><caption><p>
            <italic><tp:taxon-name><tp:taxon-name-part taxon-name-part-type="genus" reg="Coprotus">Coprotus</tp:taxon-name-part></tp:taxon-name></italic> species overview - apothecial structure.</p></caption><table id="TID0E53AI" rules="all"><tbody><tr><td rowspan="1" colspan="1">
                <bold>Species</bold>
              </td><td rowspan="1" colspan="1">
                <bold><tp:taxon-name><tp:taxon-name-part taxon-name-part-type="genus" reg="Medullary">Medullary</tp:taxon-name-part> <tp:taxon-name-part taxon-name-part-type="species" reg="excipulum">excipulum</tp:taxon-name-part></tp:taxon-name></bold>
              </td><td rowspan="1" colspan="1">
                <bold>Ectoexcipular cell diam. / µm</bold>
              </td><td rowspan="1" colspan="1">
                <bold>Marginal structure</bold>
              </td><td rowspan="1" colspan="1">
                <bold>Marginal cell dim. / µm</bold>
              </td></tr><tr><td rowspan="1" colspan="1">
                <italic><tp:taxon-name><tp:taxon-name-part taxon-name-part-type="genus" reg="Coprotus">C.</tp:taxon-name-part> <tp:taxon-name-part taxon-name-part-type="species" reg="albidus">albidus</tp:taxon-name-part></tp:taxon-name></italic> (<bold>1</bold>, 29)</td><td rowspan="1" colspan="1">red txt intr</td><td rowspan="1" colspan="1">5–12</td><td rowspan="1" colspan="1">elongated cells</td><td rowspan="1" colspan="1">2.4–4.3 diam.</td></tr><tr><td rowspan="1" colspan="1">
                <italic><tp:taxon-name><tp:taxon-name-part taxon-name-part-type="genus" reg="Coprotus">C.</tp:taxon-name-part> <tp:taxon-name-part taxon-name-part-type="species" reg="arduennensis">arduennensis</tp:taxon-name-part></tp:taxon-name></italic> (<bold>2</bold>)</td><td rowspan="1" colspan="1">(–)</td><td rowspan="1" colspan="1">10–45</td><td rowspan="1" colspan="1">globose + paraphysiform</td><td rowspan="1" colspan="1">&lt; 200</td></tr><tr><td rowspan="1" colspan="1">
                <italic><tp:taxon-name><tp:taxon-name-part taxon-name-part-type="genus" reg="Coprotus">C.</tp:taxon-name-part> <tp:taxon-name-part taxon-name-part-type="species" reg="argenteus">argenteus</tp:taxon-name-part></tp:taxon-name></italic> (<bold>3</bold>, 4)</td><td rowspan="1" colspan="1">(–)</td><td rowspan="1" colspan="1">≤ 10</td><td rowspan="1" colspan="1">elongated cells</td><td rowspan="1" colspan="1">n/a</td></tr><tr><td rowspan="1" colspan="1">
                <italic><tp:taxon-name><tp:taxon-name-part taxon-name-part-type="genus" reg="Coprotus">C.</tp:taxon-name-part> <tp:taxon-name-part taxon-name-part-type="species" reg="aurora">aurora</tp:taxon-name-part></tp:taxon-name></italic> (1, <bold>5</bold>, 6, 7, 8, 9, 28, 29)</td><td rowspan="1" colspan="1">red txt intr</td><td rowspan="1" colspan="1">7–24</td><td rowspan="1" colspan="1">elongated cells</td><td rowspan="1" colspan="1">8–12×5–6</td></tr><tr><td rowspan="1" colspan="1">“<italic><tp:taxon-name><tp:taxon-name-part taxon-name-part-type="genus" reg="Ascophanus">Ascophanus</tp:taxon-name-part></tp:taxon-name></italic>” <italic><tp:taxon-name><tp:taxon-name-part taxon-name-part-type="genus" reg="Ascophanus"/><tp:taxon-name-part taxon-name-part-type="species" reg="aurantiacus">aurantiacus</tp:taxon-name-part></tp:taxon-name></italic> (<bold>10</bold>, 11)</td><td rowspan="1" colspan="1">(–)</td><td rowspan="1" colspan="1">≤ 16</td><td rowspan="1" colspan="1">elongated cells</td><td rowspan="1" colspan="1">n/a</td></tr><tr><td rowspan="1" colspan="1">
                <italic><tp:taxon-name><tp:taxon-name-part taxon-name-part-type="genus" reg="Coprotus">C.</tp:taxon-name-part> <tp:taxon-name-part taxon-name-part-type="species" reg="baeosporus">baeosporus</tp:taxon-name-part></tp:taxon-name></italic> (<bold>12</bold>)</td><td rowspan="1" colspan="1">dev txt intr</td><td rowspan="1" colspan="1">3–9+cort</td><td rowspan="1" colspan="1">elongated cells</td><td rowspan="1" colspan="1">n/a</td></tr><tr><td rowspan="1" colspan="1">
                <italic><tp:taxon-name><tp:taxon-name-part taxon-name-part-type="genus" reg="Coprotus">C.</tp:taxon-name-part> <tp:taxon-name-part taxon-name-part-type="species" reg="bilobus">bilobus</tp:taxon-name-part></tp:taxon-name></italic> (<bold>10</bold>, 11, 13)</td><td rowspan="1" colspan="1">(–)</td><td rowspan="1" colspan="1">6–20</td><td rowspan="1" colspan="1">elongated cells</td><td rowspan="1" colspan="1">12–18×5–11</td></tr><tr><td rowspan="1" colspan="1">
                <italic><tp:taxon-name><tp:taxon-name-part taxon-name-part-type="genus" reg="Coprotus">C.</tp:taxon-name-part> <tp:taxon-name-part taxon-name-part-type="species" reg="breviascus">breviascus</tp:taxon-name-part></tp:taxon-name></italic> (1, <bold>10</bold>, 11)</td><td rowspan="1" colspan="1">(–)</td><td rowspan="1" colspan="1">≤ 15</td><td rowspan="1" colspan="1">elongated cells</td><td rowspan="1" colspan="1">n/a</td></tr><tr><td rowspan="1" colspan="1">
                <italic><tp:taxon-name><tp:taxon-name-part taxon-name-part-type="genus" reg="Coprotus">C.</tp:taxon-name-part> <tp:taxon-name-part taxon-name-part-type="species" reg="breviascus">breviascus</tp:taxon-name-part></tp:taxon-name></italic> ss. Dokmetzian et al. (14)</td><td rowspan="1" colspan="1">(–)</td><td rowspan="1" colspan="1">n/a</td><td rowspan="1" colspan="1">elongated cells</td><td rowspan="1" colspan="1">n/a</td></tr><tr><td rowspan="1" colspan="1">
                <italic><tp:taxon-name><tp:taxon-name-part taxon-name-part-type="genus" reg="Coprotus">C.</tp:taxon-name-part> <tp:taxon-name-part taxon-name-part-type="species" reg="dextrinoideus">dextrinoideus</tp:taxon-name-part></tp:taxon-name></italic> (<bold>1</bold>, 15, 29)</td><td rowspan="1" colspan="1">(–)</td><td rowspan="1" colspan="1">3–16.8</td><td rowspan="1" colspan="1">elongated cells</td><td rowspan="1" colspan="1">8–15×3–7</td></tr><tr><td rowspan="1" colspan="1">
                <italic><tp:taxon-name><tp:taxon-name-part taxon-name-part-type="genus" reg="Coprotus">C.</tp:taxon-name-part> <tp:taxon-name-part taxon-name-part-type="species" reg="dhofarensis">dhofarensis</tp:taxon-name-part></tp:taxon-name></italic> (<bold>16</bold>)</td><td rowspan="1" colspan="1">dev glob-ang</td><td rowspan="1" colspan="1">15–26</td><td rowspan="1" colspan="1">raised, paraphysiform</td><td rowspan="1" colspan="1">60–95×6.5–14</td></tr><tr><td rowspan="1" colspan="1">
                <italic><tp:taxon-name><tp:taxon-name-part taxon-name-part-type="genus" reg="Coprotus">C.</tp:taxon-name-part> <tp:taxon-name-part taxon-name-part-type="species" reg="disculus">disculus</tp:taxon-name-part></tp:taxon-name></italic> (<bold>1</bold>, 8, 9, 17, 18, 29)</td><td rowspan="1" colspan="1">(–)</td><td rowspan="1" colspan="1">5–20</td><td rowspan="1" colspan="1">elongated cells</td><td rowspan="1" colspan="1">10–24×2.5–10</td></tr><tr><td rowspan="1" colspan="1">
                <italic><tp:taxon-name><tp:taxon-name-part taxon-name-part-type="genus" reg="Coprotus">C.</tp:taxon-name-part> <tp:taxon-name-part taxon-name-part-type="species" reg="duplus">duplus</tp:taxon-name-part></tp:taxon-name></italic> (<bold>1</bold>)</td><td rowspan="1" colspan="1">(–)</td><td rowspan="1" colspan="1">10–12</td><td rowspan="1" colspan="1">elongated cells</td><td rowspan="1" colspan="1">10–12×4–6</td></tr><tr><td rowspan="1" colspan="1">
                <italic><tp:taxon-name><tp:taxon-name-part taxon-name-part-type="genus" reg="Coprotus">C.</tp:taxon-name-part> <tp:taxon-name-part taxon-name-part-type="species" reg="epithecioides">epithecioides</tp:taxon-name-part></tp:taxon-name></italic> (this paper)</td><td rowspan="1" colspan="1">red txt intr</td><td rowspan="1" colspan="1">5–12</td><td rowspan="1" colspan="1">±isodiametric cells</td><td rowspan="1" colspan="1">3.8–6 diam.</td></tr><tr><td rowspan="1" colspan="1">
                <italic><tp:taxon-name><tp:taxon-name-part taxon-name-part-type="genus" reg="Coprotus">C.</tp:taxon-name-part> <tp:taxon-name-part taxon-name-part-type="species" reg="glaucellus">glaucellus</tp:taxon-name-part></tp:taxon-name></italic> (1, <bold>7</bold>, 8, 13, 29)</td><td rowspan="1" colspan="1">red txt intr</td><td rowspan="1" colspan="1">4–14</td><td rowspan="1" colspan="1">elongated cells</td><td rowspan="1" colspan="1">&lt; 10 long</td></tr><tr><td rowspan="1" colspan="1">
                <italic><tp:taxon-name><tp:taxon-name-part taxon-name-part-type="genus" reg="Coprotus">C.</tp:taxon-name-part> <tp:taxon-name-part taxon-name-part-type="species" reg="granuliformis">granuliformis</tp:taxon-name-part></tp:taxon-name></italic> (1, 7, 8, 18, <bold>19</bold>, 29)</td><td rowspan="1" colspan="1">(–)</td><td rowspan="1" colspan="1">5.5–22</td><td rowspan="1" colspan="1">±isodiametric cells</td><td rowspan="1" colspan="1">5.3–13.2 diam.</td></tr><tr><td rowspan="1" colspan="1">
                <italic><tp:taxon-name><tp:taxon-name-part taxon-name-part-type="genus" reg="Coprotus">C.</tp:taxon-name-part> <tp:taxon-name-part taxon-name-part-type="species" reg="lacteus">lacteus</tp:taxon-name-part></tp:taxon-name></italic> (1, 7, 8, 9, 14, 17, 18, <bold>20</bold>, 21, 22, 29)</td><td rowspan="1" colspan="1">(–)</td><td rowspan="1" colspan="1">4–15</td><td rowspan="1" colspan="1">elongated cells</td><td rowspan="1" colspan="1">8–17.5×4–10</td></tr><tr><td rowspan="1" colspan="1">
                <italic><tp:taxon-name><tp:taxon-name-part taxon-name-part-type="genus" reg="Coprotus">C.</tp:taxon-name-part> <tp:taxon-name-part taxon-name-part-type="species" reg="leucopocillum">leucopocillum</tp:taxon-name-part></tp:taxon-name></italic> (<bold>1</bold>, 8, 9, 18, 29)</td><td rowspan="1" colspan="1">(–)</td><td rowspan="1" colspan="1">4–17</td><td rowspan="1" colspan="1">elongated cells</td><td rowspan="1" colspan="1">12–15×3–8.4</td></tr><tr><td rowspan="1" colspan="1">
                <italic><tp:taxon-name><tp:taxon-name-part taxon-name-part-type="genus" reg="Coprotus">C.</tp:taxon-name-part> <tp:taxon-name-part taxon-name-part-type="species" reg="luteus">luteus</tp:taxon-name-part></tp:taxon-name></italic> (<bold>1</bold>, 9, 18, 29)</td><td rowspan="1" colspan="1">(–)</td><td rowspan="1" colspan="1">10–20</td><td rowspan="1" colspan="1">elongated cells</td><td rowspan="1" colspan="1">8–12×4–5</td></tr><tr><td rowspan="1" colspan="1">
                <italic><tp:taxon-name><tp:taxon-name-part taxon-name-part-type="genus" reg="Coprotus">C.</tp:taxon-name-part> <tp:taxon-name-part taxon-name-part-type="uncertainty-rank">aff.</tp:taxon-name-part> <tp:taxon-name-part taxon-name-part-type="species" reg="luteus">luteus</tp:taxon-name-part></tp:taxon-name></italic> (8)</td><td rowspan="1" colspan="1">(–)</td><td rowspan="1" colspan="1">5–10</td><td rowspan="1" colspan="1">elongated cells</td><td rowspan="1" colspan="1">n/a</td></tr><tr><td rowspan="1" colspan="1">
                <italic><tp:taxon-name><tp:taxon-name-part taxon-name-part-type="genus" reg="Coprotus">C.</tp:taxon-name-part> <tp:taxon-name-part taxon-name-part-type="species" reg="marginatus">marginatus</tp:taxon-name-part></tp:taxon-name></italic> (<bold>1</bold>)</td><td rowspan="1" colspan="1">(–)</td><td rowspan="1" colspan="1">12–15</td><td rowspan="1" colspan="1">raised, paraphysiform</td><td rowspan="1" colspan="1">&gt; 100 long</td></tr><tr><td rowspan="1" colspan="1">
                <italic><tp:taxon-name><tp:taxon-name-part taxon-name-part-type="genus" reg="Coprotus">C.</tp:taxon-name-part> <tp:taxon-name-part taxon-name-part-type="species" reg="niveus">niveus</tp:taxon-name-part></tp:taxon-name></italic> (<bold>1</bold>, 9, 14)</td><td rowspan="1" colspan="1">(–)</td><td rowspan="1" colspan="1">5–7</td><td rowspan="1" colspan="1">elongated cells</td><td rowspan="1" colspan="1">12–15×6–7</td></tr><tr><td rowspan="1" colspan="1">
                <italic><tp:taxon-name><tp:taxon-name-part taxon-name-part-type="genus" reg="Coprotus">C.</tp:taxon-name-part> <tp:taxon-name-part taxon-name-part-type="species" reg="ochraceus">ochraceus</tp:taxon-name-part></tp:taxon-name></italic> (1, <bold>5</bold>, 6, 8, 9, 14, 26)</td><td rowspan="1" colspan="1">(–)</td><td rowspan="1" colspan="1">25–52</td><td rowspan="1" colspan="1">elongated cells</td><td rowspan="1" colspan="1">12–14×6–8</td></tr><tr><td rowspan="1" colspan="1">
                <italic><tp:taxon-name><tp:taxon-name-part taxon-name-part-type="genus" reg="Coprotus">C.</tp:taxon-name-part> <tp:taxon-name-part taxon-name-part-type="species" reg="ochraceus">ochraceus</tp:taxon-name-part></tp:taxon-name></italic> ss. Thind et al. (7, 17, 18)</td><td rowspan="1" colspan="1">dev txt intr</td><td rowspan="1" colspan="1">≤ 56×45</td><td rowspan="1" colspan="1">±isodiametric cells</td><td rowspan="1" colspan="1">n/a</td></tr><tr><td rowspan="1" colspan="1">
                <italic><tp:taxon-name><tp:taxon-name-part taxon-name-part-type="genus" reg="Coprotus">C.</tp:taxon-name-part> <tp:taxon-name-part taxon-name-part-type="species" reg="rhyparobioides">rhyparobioides</tp:taxon-name-part></tp:taxon-name></italic> (1, 14)</td><td rowspan="1" colspan="1">(–)</td><td rowspan="1" colspan="1">n/a</td><td rowspan="1" colspan="1">elongated cells</td><td rowspan="1" colspan="1">8–10×3–4</td></tr><tr><td rowspan="1" colspan="1">
                <italic><tp:taxon-name><tp:taxon-name-part taxon-name-part-type="genus" reg="Coprotus">C.</tp:taxon-name-part> <tp:taxon-name-part taxon-name-part-type="species" reg="sarangpurensis">sarangpurensis</tp:taxon-name-part></tp:taxon-name></italic> (<bold>17</bold>)</td><td rowspan="1" colspan="1">dev txt intr-epi</td><td rowspan="1" colspan="1">≤ 25×20</td><td rowspan="1" colspan="1">elongated cells</td><td rowspan="1" colspan="1">&lt; 25×8</td></tr><tr><td rowspan="1" colspan="1">
                <italic><tp:taxon-name><tp:taxon-name-part taxon-name-part-type="genus" reg="Coprotus">C.</tp:taxon-name-part> <tp:taxon-name-part taxon-name-part-type="species" reg="sexdecimsporus">sexdecimsporus</tp:taxon-name-part></tp:taxon-name></italic> (1, 6, 8, 14, 18, <bold>19</bold>, 26, 27, this paper)</td><td rowspan="1" colspan="1">red</td><td rowspan="1" colspan="1">7–12</td><td rowspan="1" colspan="1">elongated cells</td><td rowspan="1" colspan="1">5–13.2×2.5–6</td></tr><tr><td rowspan="1" colspan="1">
                <italic><tp:taxon-name><tp:taxon-name-part taxon-name-part-type="genus" reg="Coprotus">C.</tp:taxon-name-part> <tp:taxon-name-part taxon-name-part-type="species" reg="sphaerosporus">sphaerosporus</tp:taxon-name-part></tp:taxon-name></italic> (<bold>23</bold>)</td><td rowspan="1" colspan="1">(–)</td><td rowspan="1" colspan="1">5–6.5</td><td rowspan="1" colspan="1">elongated cells</td><td rowspan="1" colspan="1">6–8.5×2–3.5</td></tr><tr><td rowspan="1" colspan="1">
                <italic><tp:taxon-name><tp:taxon-name-part taxon-name-part-type="genus" reg="Coprotus">C.</tp:taxon-name-part> <tp:taxon-name-part taxon-name-part-type="species" reg="subcylindrosporus">subcylindrosporus</tp:taxon-name-part></tp:taxon-name></italic> (8, 10, <bold>13</bold>)</td><td rowspan="1" colspan="1">(–)</td><td rowspan="1" colspan="1">8–30</td><td rowspan="1" colspan="1">elongated cells</td><td rowspan="1" colspan="1">n/a</td></tr><tr><td rowspan="1" colspan="1">
                <italic><tp:taxon-name><tp:taxon-name-part taxon-name-part-type="genus" reg="Coprotus">C.</tp:taxon-name-part> <tp:taxon-name-part taxon-name-part-type="species" reg="tetrasporus">tetrasporus</tp:taxon-name-part></tp:taxon-name></italic> (<bold>27</bold>)</td><td rowspan="1" colspan="1">(–)</td><td rowspan="1" colspan="1">7–14</td><td rowspan="1" colspan="1">±isodiametric cells</td><td rowspan="1" colspan="1">n/a</td></tr><tr><td rowspan="1" colspan="1">
                <italic><tp:taxon-name><tp:taxon-name-part taxon-name-part-type="genus" reg="Coprotus">C.</tp:taxon-name-part> <tp:taxon-name-part taxon-name-part-type="species" reg="trichosuri">trichosuri</tp:taxon-name-part></tp:taxon-name></italic> (<bold>24</bold>)</td><td rowspan="1" colspan="1">(–)</td><td rowspan="1" colspan="1">n/a</td><td rowspan="1" colspan="1">n/a</td><td rowspan="1" colspan="1">n/a</td></tr><tr><td rowspan="1" colspan="1">
                <italic><tp:taxon-name><tp:taxon-name-part taxon-name-part-type="genus" reg="Coprotus">C.</tp:taxon-name-part> <tp:taxon-name-part taxon-name-part-type="species" reg="uncinatus">uncinatus</tp:taxon-name-part></tp:taxon-name></italic> (<bold>25</bold>)</td><td rowspan="1" colspan="1">(–)</td><td rowspan="1" colspan="1">5–20</td><td rowspan="1" colspan="1">±isodiametric cells</td><td rowspan="1" colspan="1">n/a</td></tr><tr><td rowspan="1" colspan="1">
                <italic><tp:taxon-name><tp:taxon-name-part taxon-name-part-type="genus" reg="Coprotus">C.</tp:taxon-name-part> <tp:taxon-name-part taxon-name-part-type="species" reg="vicinus">vicinus</tp:taxon-name-part></tp:taxon-name></italic> (1, <bold>6</bold>)</td><td rowspan="1" colspan="1">(–)</td><td rowspan="1" colspan="1">≤ 14</td><td rowspan="1" colspan="1">elongated cells</td><td rowspan="1" colspan="1">8–11×6–8</td></tr><tr><td rowspan="1" colspan="1">
                <italic><tp:taxon-name><tp:taxon-name-part taxon-name-part-type="genus" reg="Coprotus">C.</tp:taxon-name-part> <tp:taxon-name-part taxon-name-part-type="species" reg="winteri">winteri</tp:taxon-name-part></tp:taxon-name></italic> (1)</td><td rowspan="1" colspan="1">(–)</td><td rowspan="1" colspan="1">n/a</td><td rowspan="1" colspan="1">elongated cells</td><td rowspan="1" colspan="1">10–12×4–5</td></tr></tbody></table><table-wrap-foot><p># (-) almost lacking / not clearly differentiated from ectal eaxcipulum, red - reduced, txt intr - 
            <italic>textura intricata</italic>, dev - well developed, glob-ang - 
            <italic>textura globulosa-angularis</italic>, txt intr-epi - 
            <italic>textura intricata-epidermoidea</italic>.</p></table-wrap-foot></table-wrap><table-wrap id="T4" position="float" orientation="portrait"><label>Table 4.</label><caption><p>
            <italic><tp:taxon-name><tp:taxon-name-part taxon-name-part-type="genus" reg="Coprotus">Coprotus</tp:taxon-name-part></tp:taxon-name></italic> species overview - ascus characters.</p></caption><table id="TID0EU3BI" rules="all"><tbody><tr><th rowspan="1" colspan="1">Species</th><th rowspan="1" colspan="1">Shape</th><th rowspan="1" colspan="1">Q</th><th rowspan="1" colspan="1">Dimensions / µm</th><th rowspan="1" colspan="1">Number of spores</th></tr><tr><td rowspan="1" colspan="1">
                <italic><tp:taxon-name><tp:taxon-name-part taxon-name-part-type="genus" reg="Coprotus">C.</tp:taxon-name-part> <tp:taxon-name-part taxon-name-part-type="species" reg="albidus">albidus</tp:taxon-name-part></tp:taxon-name></italic> (<bold>1</bold>, 29)</td><td rowspan="1" colspan="1">clavate</td><td rowspan="1" colspan="1">4.8–6</td><td rowspan="1" colspan="1">75–112×19–30</td><td rowspan="1" colspan="1">32</td></tr><tr><td rowspan="1" colspan="1">
                <italic><tp:taxon-name><tp:taxon-name-part taxon-name-part-type="genus" reg="Coprotus">C.</tp:taxon-name-part> <tp:taxon-name-part taxon-name-part-type="species" reg="arduennensis">arduennensis</tp:taxon-name-part></tp:taxon-name></italic> (<bold>2</bold>)</td><td rowspan="1" colspan="1">narrow cylindric</td><td rowspan="1" colspan="1">~10–11</td><td rowspan="1" colspan="1">150–185×10–16</td><td rowspan="1" colspan="1">8(16)</td></tr><tr><td rowspan="1" colspan="1">
                <italic><tp:taxon-name><tp:taxon-name-part taxon-name-part-type="genus" reg="Coprotus">C.</tp:taxon-name-part> <tp:taxon-name-part taxon-name-part-type="species" reg="argenteus">argenteus</tp:taxon-name-part></tp:taxon-name></italic> (<bold>3</bold>, 4)</td><td rowspan="1" colspan="1">broad clavate</td><td rowspan="1" colspan="1">2–3.8</td><td rowspan="1" colspan="1">55–90×14.5–24</td><td rowspan="1" colspan="1">8</td></tr><tr><td rowspan="1" colspan="1">
                <italic><tp:taxon-name><tp:taxon-name-part taxon-name-part-type="genus" reg="Coprotus">C.</tp:taxon-name-part> <tp:taxon-name-part taxon-name-part-type="species" reg="aurora">aurora</tp:taxon-name-part></tp:taxon-name></italic> (1, <bold>5</bold>, 6, 7, 8, 9, 28, 29)</td><td rowspan="1" colspan="1">cylindric</td><td rowspan="1" colspan="1">6.1–9.5</td><td rowspan="1" colspan="1">75–140×12–17</td><td rowspan="1" colspan="1">8</td></tr><tr><td rowspan="1" colspan="1">“<italic><tp:taxon-name><tp:taxon-name-part taxon-name-part-type="genus" reg="Ascophanus">Ascophanus</tp:taxon-name-part></tp:taxon-name></italic>” <italic><tp:taxon-name><tp:taxon-name-part taxon-name-part-type="genus" reg="Ascophanus"/><tp:taxon-name-part taxon-name-part-type="species" reg="aurantiacus">aurantiacus</tp:taxon-name-part></tp:taxon-name></italic> (<bold>10</bold>, 11)</td><td rowspan="1" colspan="1">clavate</td><td rowspan="1" colspan="1">~4–4.7</td><td rowspan="1" colspan="1">80–90×17–20</td><td rowspan="1" colspan="1">8</td></tr><tr><td rowspan="1" colspan="1">
                <italic><tp:taxon-name><tp:taxon-name-part taxon-name-part-type="genus" reg="Coprotus">C.</tp:taxon-name-part> <tp:taxon-name-part taxon-name-part-type="species" reg="baeosporus">baeosporus</tp:taxon-name-part></tp:taxon-name></italic> (<bold>12</bold>)</td><td rowspan="1" colspan="1">narrow cylindric</td><td rowspan="1" colspan="1">~10–11.5</td><td rowspan="1" colspan="1">69–90×6–9</td><td rowspan="1" colspan="1">8</td></tr><tr><td rowspan="1" colspan="1">
                <italic><tp:taxon-name><tp:taxon-name-part taxon-name-part-type="genus" reg="Coprotus">C.</tp:taxon-name-part> <tp:taxon-name-part taxon-name-part-type="species" reg="bilobus">bilobus</tp:taxon-name-part></tp:taxon-name></italic> (<bold>10</bold>, 11, 13)</td><td rowspan="1" colspan="1">broad clavate</td><td rowspan="1" colspan="1">2.9–3.2</td><td rowspan="1" colspan="1">60–115×22–30</td><td rowspan="1" colspan="1">6–7(8)</td></tr><tr><td rowspan="1" colspan="1">
                <italic><tp:taxon-name><tp:taxon-name-part taxon-name-part-type="genus" reg="Coprotus">C.</tp:taxon-name-part> <tp:taxon-name-part taxon-name-part-type="species" reg="breviascus">breviascus</tp:taxon-name-part></tp:taxon-name></italic> (1, <bold>10</bold>, 11)</td><td rowspan="1" colspan="1">short cylindric</td><td rowspan="1" colspan="1">2.5–3.9</td><td rowspan="1" colspan="1">45–60×20–28</td><td rowspan="1" colspan="1">8</td></tr><tr><td rowspan="1" colspan="1">
                <italic><tp:taxon-name><tp:taxon-name-part taxon-name-part-type="genus" reg="Coprotus">C.</tp:taxon-name-part> <tp:taxon-name-part taxon-name-part-type="species" reg="breviascus">breviascus</tp:taxon-name-part></tp:taxon-name></italic> ss. Dokmetzian et al. (14)</td><td rowspan="1" colspan="1">broad clavate</td><td rowspan="1" colspan="1">3.8–4.1<sup>§</sup></td><td rowspan="1" colspan="1">45–65×11–15<sup>§</sup></td><td rowspan="1" colspan="1">8</td></tr><tr><td rowspan="1" colspan="1">
                <italic><tp:taxon-name><tp:taxon-name-part taxon-name-part-type="genus" reg="Coprotus">C.</tp:taxon-name-part> <tp:taxon-name-part taxon-name-part-type="species" reg="dextrinoideus">dextrinoideus</tp:taxon-name-part></tp:taxon-name></italic> (<bold>1</bold>, 15, 29)</td><td rowspan="1" colspan="1">clavate</td><td rowspan="1" colspan="1">4.3–6</td><td rowspan="1" colspan="1">80–125×16–24</td><td rowspan="1" colspan="1">8</td></tr><tr><td rowspan="1" colspan="1">
                <italic><tp:taxon-name><tp:taxon-name-part taxon-name-part-type="genus" reg="Coprotus">C.</tp:taxon-name-part> <tp:taxon-name-part taxon-name-part-type="species" reg="dhofarensis">dhofarensis</tp:taxon-name-part></tp:taxon-name></italic> (<bold>16</bold>)</td><td rowspan="1" colspan="1">cylindric</td><td rowspan="1" colspan="1">8.4–9.8</td><td rowspan="1" colspan="1">70–98×10–13</td><td rowspan="1" colspan="1">8</td></tr><tr><td rowspan="1" colspan="1">
                <italic><tp:taxon-name><tp:taxon-name-part taxon-name-part-type="genus" reg="Coprotus">C.</tp:taxon-name-part> <tp:taxon-name-part taxon-name-part-type="species" reg="disculus">disculus</tp:taxon-name-part></tp:taxon-name></italic> (<bold>1</bold>, 8, 9, 17, 18, 29)</td><td rowspan="1" colspan="1">short cylindric to cylindric-ventricose</td><td rowspan="1" colspan="1">4–8</td><td rowspan="1" colspan="1">60–120×10–16</td><td rowspan="1" colspan="1">(4)8</td></tr><tr><td rowspan="1" colspan="1">
                <italic><tp:taxon-name><tp:taxon-name-part taxon-name-part-type="genus" reg="Coprotus">C.</tp:taxon-name-part> <tp:taxon-name-part taxon-name-part-type="species" reg="duplus">duplus</tp:taxon-name-part></tp:taxon-name></italic> (<bold>1</bold>)</td><td rowspan="1" colspan="1">cylindric</td><td rowspan="1" colspan="1">?</td><td rowspan="1" colspan="1">70–90×10–18</td><td rowspan="1" colspan="1">16</td></tr><tr><td rowspan="1" colspan="1">
                <italic><tp:taxon-name><tp:taxon-name-part taxon-name-part-type="genus" reg="Coprotus">C.</tp:taxon-name-part> <tp:taxon-name-part taxon-name-part-type="species" reg="epithecioides">epithecioides</tp:taxon-name-part></tp:taxon-name></italic> (this paper)</td><td rowspan="1" colspan="1">short cylindric</td><td rowspan="1" colspan="1">3.8–5.2</td><td rowspan="1" colspan="1">60–75×13.5–15.5</td><td rowspan="1" colspan="1">8</td></tr><tr><td rowspan="1" colspan="1">
                <italic><tp:taxon-name><tp:taxon-name-part taxon-name-part-type="genus" reg="Coprotus">C.</tp:taxon-name-part> <tp:taxon-name-part taxon-name-part-type="species" reg="glaucellus">glaucellus</tp:taxon-name-part></tp:taxon-name></italic> (1, <bold>7</bold>, 8, 13, 29)</td><td rowspan="1" colspan="1">clavate</td><td rowspan="1" colspan="1">4–4.8</td><td rowspan="1" colspan="1">40–70×7–14</td><td rowspan="1" colspan="1">8</td></tr><tr><td rowspan="1" colspan="1">
                <italic><tp:taxon-name><tp:taxon-name-part taxon-name-part-type="genus" reg="Coprotus">C.</tp:taxon-name-part> <tp:taxon-name-part taxon-name-part-type="species" reg="granuliformis">granuliformis</tp:taxon-name-part></tp:taxon-name></italic> (1, 7, 8, 18, <bold>19</bold>, 29)</td><td rowspan="1" colspan="1">broad clavate</td><td rowspan="1" colspan="1">2.3–2.9</td><td rowspan="1" colspan="1">38–58×14–20</td><td rowspan="1" colspan="1">8</td></tr><tr><td rowspan="1" colspan="1">
                <italic><tp:taxon-name><tp:taxon-name-part taxon-name-part-type="genus" reg="Coprotus">C.</tp:taxon-name-part> <tp:taxon-name-part taxon-name-part-type="species" reg="lacteus">lacteus</tp:taxon-name-part></tp:taxon-name></italic> (1, 7, 8, 9, 14, 17, 18, <bold>20</bold>, 21, 22, 29)</td><td rowspan="1" colspan="1">short cylindric to cylindric-ventricose</td><td rowspan="1" colspan="1">4–8</td><td rowspan="1" colspan="1">65–95×12–20</td><td rowspan="1" colspan="1">8</td></tr><tr><td rowspan="1" colspan="1">
                <italic><tp:taxon-name><tp:taxon-name-part taxon-name-part-type="genus" reg="Coprotus">C.</tp:taxon-name-part> <tp:taxon-name-part taxon-name-part-type="species" reg="leucopocillum">leucopocillum</tp:taxon-name-part></tp:taxon-name></italic> (<bold>1</bold>, 8, 9, 18, 29)</td><td rowspan="1" colspan="1">short cylindric to cylindric-ventricose</td><td rowspan="1" colspan="1">3.9–5.1</td><td rowspan="1" colspan="1">80–120×14–24</td><td rowspan="1" colspan="1">8</td></tr><tr><td rowspan="1" colspan="1">
                <italic><tp:taxon-name><tp:taxon-name-part taxon-name-part-type="genus" reg="Coprotus">C.</tp:taxon-name-part> <tp:taxon-name-part taxon-name-part-type="species" reg="luteus">luteus</tp:taxon-name-part></tp:taxon-name></italic> (<bold>1</bold>, 9, 18, 29)</td><td rowspan="1" colspan="1">cylindric</td><td rowspan="1" colspan="1">7.5–10</td><td rowspan="1" colspan="1">55–95×10–15</td><td rowspan="1" colspan="1">8</td></tr><tr><td rowspan="1" colspan="1">
                <italic><tp:taxon-name><tp:taxon-name-part taxon-name-part-type="genus" reg="Coprotus">C.</tp:taxon-name-part> <tp:taxon-name-part taxon-name-part-type="uncertainty-rank">aff.</tp:taxon-name-part> <tp:taxon-name-part taxon-name-part-type="species" reg="luteus">luteus</tp:taxon-name-part></tp:taxon-name></italic> (8)</td><td rowspan="1" colspan="1">cylindric</td><td rowspan="1" colspan="1">6.2–7.6</td><td rowspan="1" colspan="1">75–105×10–15</td><td rowspan="1" colspan="1">8</td></tr><tr><td rowspan="1" colspan="1">
                <italic><tp:taxon-name><tp:taxon-name-part taxon-name-part-type="genus" reg="Coprotus">C.</tp:taxon-name-part> <tp:taxon-name-part taxon-name-part-type="species" reg="marginatus">marginatus</tp:taxon-name-part></tp:taxon-name></italic> (<bold>1</bold>)</td><td rowspan="1" colspan="1">cylindric-ventricose</td><td rowspan="1" colspan="1">~9–9.5</td><td rowspan="1" colspan="1">80–100×8–12</td><td rowspan="1" colspan="1">8</td></tr><tr><td rowspan="1" colspan="1">
                <italic><tp:taxon-name><tp:taxon-name-part taxon-name-part-type="genus" reg="Coprotus">C.</tp:taxon-name-part> <tp:taxon-name-part taxon-name-part-type="species" reg="niveus">niveus</tp:taxon-name-part></tp:taxon-name></italic> (<bold>1</bold>, 9, 14)</td><td rowspan="1" colspan="1">broad clavate</td><td rowspan="1" colspan="1">2–3</td><td rowspan="1" colspan="1">(+)80–130×28–40</td><td rowspan="1" colspan="1">64</td></tr><tr><td rowspan="1" colspan="1">
                <italic><tp:taxon-name><tp:taxon-name-part taxon-name-part-type="genus" reg="Coprotus">C.</tp:taxon-name-part> <tp:taxon-name-part taxon-name-part-type="species" reg="ochraceus">ochraceus</tp:taxon-name-part></tp:taxon-name></italic> (1, <bold>5</bold>, 6, 8, 9, 14, 26)</td><td rowspan="1" colspan="1">cylindric</td><td rowspan="1" colspan="1">4–6.9</td><td rowspan="1" colspan="1">100–190×16–28</td><td rowspan="1" colspan="1">8</td></tr><tr><td rowspan="1" colspan="1">
                <italic><tp:taxon-name><tp:taxon-name-part taxon-name-part-type="genus" reg="Coprotus">C.</tp:taxon-name-part> <tp:taxon-name-part taxon-name-part-type="species" reg="ochraceus">ochraceus</tp:taxon-name-part></tp:taxon-name></italic> ss. Thind et al. (7, 17, 18)</td><td rowspan="1" colspan="1">narrow cylindric</td><td rowspan="1" colspan="1">~14</td><td rowspan="1" colspan="1">163–200×10–16</td><td rowspan="1" colspan="1">8</td></tr><tr><td rowspan="1" colspan="1">
                <italic><tp:taxon-name><tp:taxon-name-part taxon-name-part-type="genus" reg="Coprotus">C.</tp:taxon-name-part> <tp:taxon-name-part taxon-name-part-type="species" reg="rhyparobioides">rhyparobioides</tp:taxon-name-part></tp:taxon-name></italic> (1, 14)</td><td rowspan="1" colspan="1">broad clavate</td><td rowspan="1" colspan="1">~3.5–3.6</td><td rowspan="1" colspan="1">100–175×48–75</td><td rowspan="1" colspan="1">32</td></tr><tr><td rowspan="1" colspan="1">
                <italic><tp:taxon-name><tp:taxon-name-part taxon-name-part-type="genus" reg="Coprotus">C.</tp:taxon-name-part> <tp:taxon-name-part taxon-name-part-type="species" reg="sarangpurensis">sarangpurensis</tp:taxon-name-part></tp:taxon-name></italic> (<bold>17</bold>)</td><td rowspan="1" colspan="1">cylindric</td><td rowspan="1" colspan="1">~6.6–6.7</td><td rowspan="1" colspan="1">89–115×12–16</td><td rowspan="1" colspan="1">8</td></tr><tr><td rowspan="1" colspan="1">
                <italic><tp:taxon-name><tp:taxon-name-part taxon-name-part-type="genus" reg="Coprotus">C.</tp:taxon-name-part> <tp:taxon-name-part taxon-name-part-type="species" reg="sexdecimsporus">sexdecimsporus</tp:taxon-name-part></tp:taxon-name></italic> (1, 6, 8, 14, 18, <bold>19</bold>, 26, 27, this paper)</td><td rowspan="1" colspan="1">clavate</td><td rowspan="1" colspan="1">4.1–5.6</td><td rowspan="1" colspan="1">90–140×20–30</td><td rowspan="1" colspan="1">16</td></tr><tr><td rowspan="1" colspan="1">
                <italic><tp:taxon-name><tp:taxon-name-part taxon-name-part-type="genus" reg="Coprotus">C.</tp:taxon-name-part> <tp:taxon-name-part taxon-name-part-type="species" reg="sphaerosporus">sphaerosporus</tp:taxon-name-part></tp:taxon-name></italic> (<bold>23</bold>)</td><td rowspan="1" colspan="1">cylindric</td><td rowspan="1" colspan="1">~4.5–6</td><td rowspan="1" colspan="1">76–89×13–20</td><td rowspan="1" colspan="1">8</td></tr><tr><td rowspan="1" colspan="1">
                <italic><tp:taxon-name><tp:taxon-name-part taxon-name-part-type="genus" reg="Coprotus">C.</tp:taxon-name-part> <tp:taxon-name-part taxon-name-part-type="species" reg="subcylindrosporus">subcylindrosporus</tp:taxon-name-part></tp:taxon-name></italic> (8, 10, <bold>13</bold>)</td><td rowspan="1" colspan="1">cylindric-ventricose</td><td rowspan="1" colspan="1">5.6–6.3</td><td rowspan="1" colspan="1">80–120×15–25</td><td rowspan="1" colspan="1">8</td></tr><tr><td rowspan="1" colspan="1">
                <italic><tp:taxon-name><tp:taxon-name-part taxon-name-part-type="genus" reg="Coprotus">C.</tp:taxon-name-part> <tp:taxon-name-part taxon-name-part-type="species" reg="tetrasporus">tetrasporus</tp:taxon-name-part></tp:taxon-name></italic> (<bold>27</bold>)</td><td rowspan="1" colspan="1">cylindric</td><td rowspan="1" colspan="1">8.2–9.7</td><td rowspan="1" colspan="1">85-130×9-13</td><td rowspan="1" colspan="1">4</td></tr><tr><td rowspan="1" colspan="1">
                <italic><tp:taxon-name><tp:taxon-name-part taxon-name-part-type="genus" reg="Coprotus">C.</tp:taxon-name-part> <tp:taxon-name-part taxon-name-part-type="species" reg="trichosuri">trichosuri</tp:taxon-name-part></tp:taxon-name></italic> (<bold>24</bold>)</td><td rowspan="1" colspan="1">broad clavate</td><td rowspan="1" colspan="1">2.2–2.3</td><td rowspan="1" colspan="1">50–60×20–26</td><td rowspan="1" colspan="1">8</td></tr><tr><td rowspan="1" colspan="1">
                <italic><tp:taxon-name><tp:taxon-name-part taxon-name-part-type="genus" reg="Coprotus">C.</tp:taxon-name-part> <tp:taxon-name-part taxon-name-part-type="species" reg="uncinatus">uncinatus</tp:taxon-name-part></tp:taxon-name></italic> (<bold>25</bold>)</td><td rowspan="1" colspan="1">cylindric</td><td rowspan="1" colspan="1">~8.2–8.6</td><td rowspan="1" colspan="1">125–150×12.5–17.5</td><td rowspan="1" colspan="1">8</td></tr><tr><td rowspan="1" colspan="1">
                <italic><tp:taxon-name><tp:taxon-name-part taxon-name-part-type="genus" reg="Coprotus">C.</tp:taxon-name-part> <tp:taxon-name-part taxon-name-part-type="species" reg="vicinus">vicinus</tp:taxon-name-part></tp:taxon-name></italic> (1, <bold>6</bold>)</td><td rowspan="1" colspan="1">broad clavate</td><td rowspan="1" colspan="1">3.1–4</td><td rowspan="1" colspan="1">65–100×20–28</td><td rowspan="1" colspan="1">8</td></tr><tr><td rowspan="1" colspan="1">
                <italic><tp:taxon-name><tp:taxon-name-part taxon-name-part-type="genus" reg="Coprotus">C.</tp:taxon-name-part> <tp:taxon-name-part taxon-name-part-type="species" reg="winteri">winteri</tp:taxon-name-part></tp:taxon-name></italic> (1)</td><td rowspan="1" colspan="1">clavate</td><td rowspan="1" colspan="1">n/a</td><td rowspan="1" colspan="1">160–210×45–55</td><td rowspan="1" colspan="1">256</td></tr></tbody></table><table-wrap-foot><p># clavate series - maximal width in upper ¼: broad clavate - Q = 2.00–4.00, clavate - Q = 4.01–6.00, cylindric-subclavate - Q = 6.00–10.00; cylindric series - width ±uniform in upper ⅘: narrow-cylindric - Q &gt;10.00, cylindric - Q = 5.01–10.00, short cylindric - Q = 3.00–5.00; fusiform series - maximal width in central ⅓: oblong-fusiform - Q = 3.00–4.00, cylindric-ventricose - Q &gt; 4.00. 
            <sup>§</sup>Data derived exclusively from microphotographs.</p></table-wrap-foot></table-wrap><table-wrap id="T5" position="float" orientation="portrait"><label>Table 5.</label><caption><p>
            <italic><tp:taxon-name><tp:taxon-name-part taxon-name-part-type="genus" reg="Coprotus">Coprotus</tp:taxon-name-part></tp:taxon-name></italic> species overview - ascospore characters.</p></caption><table id="TID0EM3CI" rules="all"><tbody><tr><th rowspan="1" colspan="1">Species</th><th rowspan="1" colspan="1">Symmetry</th><th rowspan="1" colspan="1">Shape</th><th rowspan="1" colspan="1">Poles</th><th rowspan="1" colspan="1">Dimensions / µm</th><th rowspan="1" colspan="1">Q</th></tr><tr><td rowspan="1" colspan="1">
                <italic><tp:taxon-name><tp:taxon-name-part taxon-name-part-type="genus" reg="Coprotus">C.</tp:taxon-name-part> <tp:taxon-name-part taxon-name-part-type="species" reg="albidus">albidus</tp:taxon-name-part></tp:taxon-name></italic> (<bold>1</bold>, 29)</td><td rowspan="1" colspan="1">radial</td><td rowspan="1" colspan="1">elongated-ellipsoid</td><td rowspan="1" colspan="1">tapered</td><td rowspan="1" colspan="1">10–12.5×5–7.5</td><td rowspan="1" colspan="1">1.9–2.2</td></tr><tr><td rowspan="1" colspan="1">
                <italic><tp:taxon-name><tp:taxon-name-part taxon-name-part-type="genus" reg="Coprotus">C.</tp:taxon-name-part> <tp:taxon-name-part taxon-name-part-type="species" reg="arduennensis">arduennensis</tp:taxon-name-part></tp:taxon-name></italic> (<bold>2</bold>)</td><td rowspan="1" colspan="1">radial</td><td rowspan="1" colspan="1">ellipsoid</td><td rowspan="1" colspan="1">tapered</td><td rowspan="1" colspan="1">12.5–15.5×6.5–7.5</td><td rowspan="1" colspan="1">1.5–1.9</td></tr><tr><td rowspan="1" colspan="1">
                <italic><tp:taxon-name><tp:taxon-name-part taxon-name-part-type="genus" reg="Coprotus">C.</tp:taxon-name-part> <tp:taxon-name-part taxon-name-part-type="species" reg="argenteus">argenteus</tp:taxon-name-part></tp:taxon-name></italic> (<bold>3</bold>, 4)</td><td rowspan="1" colspan="1">bilateral</td><td rowspan="1" colspan="1">hemiellipsoid</td><td rowspan="1" colspan="1">obtuse</td><td rowspan="1" colspan="1">10.5–16×8.5–10.5</td><td rowspan="1" colspan="1">1.4–1.8</td></tr><tr><td rowspan="1" colspan="1">
                <italic><tp:taxon-name><tp:taxon-name-part taxon-name-part-type="genus" reg="Coprotus">C.</tp:taxon-name-part> <tp:taxon-name-part taxon-name-part-type="species" reg="aurora">aurora</tp:taxon-name-part></tp:taxon-name></italic> (1, <bold>5</bold>, 6, 7, 8, 9, 28, 29)</td><td rowspan="1" colspan="1">radial</td><td rowspan="1" colspan="1">ellipsoid - narrowly-ellipsoid</td><td rowspan="1" colspan="1">subobtuse</td><td rowspan="1" colspan="1">12–15×6–9</td><td rowspan="1" colspan="1">1.4–1.6</td></tr><tr><td rowspan="1" colspan="1">“<italic><tp:taxon-name><tp:taxon-name-part taxon-name-part-type="genus" reg="Ascophanus">Ascophanus</tp:taxon-name-part></tp:taxon-name></italic>” <italic><tp:taxon-name><tp:taxon-name-part taxon-name-part-type="genus" reg="Ascophanus"/><tp:taxon-name-part taxon-name-part-type="species" reg="aurantiacus">aurantiacus</tp:taxon-name-part></tp:taxon-name></italic> (<bold>10</bold>, 11)</td><td rowspan="1" colspan="1">radial</td><td rowspan="1" colspan="1">broadly-oblong</td><td rowspan="1" colspan="1">obtuse</td><td rowspan="1" colspan="1">11.5–16×8.5–10</td><td rowspan="1" colspan="1">1.4–1.6</td></tr><tr><td rowspan="1" colspan="1">
                <italic><tp:taxon-name><tp:taxon-name-part taxon-name-part-type="genus" reg="Coprotus">C.</tp:taxon-name-part> <tp:taxon-name-part taxon-name-part-type="species" reg="baeosporus">baeosporus</tp:taxon-name-part></tp:taxon-name></italic> (<bold>12</bold>)</td><td rowspan="1" colspan="1">radial</td><td rowspan="1" colspan="1">elongated-ellipsoid</td><td rowspan="1" colspan="1">subobtuse</td><td rowspan="1" colspan="1">7–8.5×3.5–4.5</td><td rowspan="1" colspan="1">1.9–2.2</td></tr><tr><td rowspan="1" colspan="1">
                <italic><tp:taxon-name><tp:taxon-name-part taxon-name-part-type="genus" reg="Coprotus">C.</tp:taxon-name-part> <tp:taxon-name-part taxon-name-part-type="species" reg="bilobus">bilobus</tp:taxon-name-part></tp:taxon-name></italic> (<bold>10</bold>, 11, 13)</td><td rowspan="1" colspan="1">radial</td><td rowspan="1" colspan="1">ellipsoid - narrowly-ellipsoid</td><td rowspan="1" colspan="1">obtuse</td><td rowspan="1" colspan="1">16–18.5×10–11.5</td><td rowspan="1" colspan="1">1.4–1.8</td></tr><tr><td rowspan="1" colspan="1">
                <italic><tp:taxon-name><tp:taxon-name-part taxon-name-part-type="genus" reg="Coprotus">C.</tp:taxon-name-part> <tp:taxon-name-part taxon-name-part-type="species" reg="breviascus">breviascus</tp:taxon-name-part></tp:taxon-name></italic> (1, <bold>10</bold>, 11)</td><td rowspan="1" colspan="1">radial</td><td rowspan="1" colspan="1">ellipsoid - narrowly-ellipsoid</td><td rowspan="1" colspan="1">tapered</td><td rowspan="1" colspan="1">12.5–18×7.5–12</td><td rowspan="1" colspan="1">1.4–1.8</td></tr><tr><td rowspan="1" colspan="1">
                <italic><tp:taxon-name><tp:taxon-name-part taxon-name-part-type="genus" reg="Coprotus">C.</tp:taxon-name-part> <tp:taxon-name-part taxon-name-part-type="species" reg="breviascus">breviascus</tp:taxon-name-part></tp:taxon-name></italic> ss. Dokmetzian et al. (14)</td><td rowspan="1" colspan="1">radial</td><td rowspan="1" colspan="1">narrowly-ellipsoid</td><td rowspan="1" colspan="1">tapered</td><td rowspan="1" colspan="1">9.8–11.1×6.5–7.2</td><td rowspan="1" colspan="1">1.7–1.8</td></tr><tr><td rowspan="1" colspan="1">
                <italic><tp:taxon-name><tp:taxon-name-part taxon-name-part-type="genus" reg="Coprotus">C.</tp:taxon-name-part> <tp:taxon-name-part taxon-name-part-type="species" reg="dextrinoideus">dextrinoideus</tp:taxon-name-part></tp:taxon-name></italic> (<bold>1</bold>, 15, 29)</td><td rowspan="1" colspan="1">radial</td><td rowspan="1" colspan="1">ellipsoid</td><td rowspan="1" colspan="1">subobtuse</td><td rowspan="1" colspan="1">11–13.2×7.3–10</td><td rowspan="1" colspan="1">1.4–1.8</td></tr><tr><td rowspan="1" colspan="1">
                <italic><tp:taxon-name><tp:taxon-name-part taxon-name-part-type="genus" reg="Coprotus">C.</tp:taxon-name-part> <tp:taxon-name-part taxon-name-part-type="species" reg="dhofarensis">dhofarensis</tp:taxon-name-part></tp:taxon-name></italic> (<bold>16</bold>)</td><td rowspan="1" colspan="1">radial</td><td rowspan="1" colspan="1">narrowly-ellipsoid</td><td rowspan="1" colspan="1">tapered</td><td rowspan="1" colspan="1">10–13.5×6–7</td><td rowspan="1" colspan="1">1.8–2</td></tr><tr><td rowspan="1" colspan="1">
                <italic><tp:taxon-name><tp:taxon-name-part taxon-name-part-type="genus" reg="Coprotus">C.</tp:taxon-name-part> <tp:taxon-name-part taxon-name-part-type="species" reg="disculus">disculus</tp:taxon-name-part></tp:taxon-name></italic> (<bold>1</bold>, 8, 9, 17, 18, 29)</td><td rowspan="1" colspan="1">radial</td><td rowspan="1" colspan="1">ellipsoid - narrowly-ellipsoid</td><td rowspan="1" colspan="1">tapered</td><td rowspan="1" colspan="1">10–14×5–9</td><td rowspan="1" colspan="1">1.4–1.9</td></tr><tr><td rowspan="1" colspan="1">
                <italic><tp:taxon-name><tp:taxon-name-part taxon-name-part-type="genus" reg="Coprotus">C.</tp:taxon-name-part> <tp:taxon-name-part taxon-name-part-type="species" reg="duplus">duplus</tp:taxon-name-part></tp:taxon-name></italic> (<bold>1</bold>)</td><td rowspan="1" colspan="1">radial</td><td rowspan="1" colspan="1">ellipsoid</td><td rowspan="1" colspan="1">tapered</td><td rowspan="1" colspan="1">7.5–10×4–6.5</td><td rowspan="1" colspan="1">1.5–1.8</td></tr><tr><td rowspan="1" colspan="1">
                <italic><tp:taxon-name><tp:taxon-name-part taxon-name-part-type="genus" reg="Coprotus">C.</tp:taxon-name-part> <tp:taxon-name-part taxon-name-part-type="species" reg="epithecioides">epithecioides</tp:taxon-name-part></tp:taxon-name></italic> (this paper)</td><td rowspan="1" colspan="1">bilateral</td><td rowspan="1" colspan="1">subphaseoliform - phaseoliform</td><td rowspan="1" colspan="1">obtuse</td><td rowspan="1" colspan="1">7.9–9.6×4.8–5.6</td><td rowspan="1" colspan="1">1.5–1.9</td></tr><tr><td rowspan="1" colspan="1">
                <italic><tp:taxon-name><tp:taxon-name-part taxon-name-part-type="genus" reg="Coprotus">C.</tp:taxon-name-part> <tp:taxon-name-part taxon-name-part-type="species" reg="glaucellus">glaucellus</tp:taxon-name-part></tp:taxon-name></italic> (1, <bold>7</bold>, 8, 13, 29)</td><td rowspan="1" colspan="1">bilateral</td><td rowspan="1" colspan="1">hemiellipsoid</td><td rowspan="1" colspan="1">obtuse</td><td rowspan="1" colspan="1">6–10×3.5–5.8</td><td rowspan="1" colspan="1">1.4–1.8</td></tr><tr><td rowspan="1" colspan="1">
                <italic><tp:taxon-name><tp:taxon-name-part taxon-name-part-type="genus" reg="Coprotus">C.</tp:taxon-name-part> <tp:taxon-name-part taxon-name-part-type="species" reg="granuliformis">granuliformis</tp:taxon-name-part></tp:taxon-name></italic> (1, 7, 8, 18, <bold>19</bold>, 29)</td><td rowspan="1" colspan="1">radial</td><td rowspan="1" colspan="1">ellipsoid - narrowly-ellipsoid</td><td rowspan="1" colspan="1">obtuse</td><td rowspan="1" colspan="1">9.5–14.5×6–9.5</td><td rowspan="1" colspan="1">1.4–1.8</td></tr><tr><td rowspan="1" colspan="1">
                <italic><tp:taxon-name><tp:taxon-name-part taxon-name-part-type="genus" reg="Coprotus">C.</tp:taxon-name-part> <tp:taxon-name-part taxon-name-part-type="species" reg="lacteus">lacteus</tp:taxon-name-part></tp:taxon-name></italic> (1, 7, 8, 9, 14, 17, 18, <bold>20</bold>, 21, 22, 29)</td><td rowspan="1" colspan="1">radial</td><td rowspan="1" colspan="1">ellipsoid - narrowly-ellipsoid</td><td rowspan="1" colspan="1">tapered</td><td rowspan="1" colspan="1">7.5–13×5–7</td><td rowspan="1" colspan="1">1.4–1.8</td></tr><tr><td rowspan="1" colspan="1">
                <italic><tp:taxon-name><tp:taxon-name-part taxon-name-part-type="genus" reg="Coprotus">C.</tp:taxon-name-part> <tp:taxon-name-part taxon-name-part-type="species" reg="leucopocillum">leucopocillum</tp:taxon-name-part></tp:taxon-name></italic> (<bold>1</bold>, 8, 9, 18, 29)</td><td rowspan="1" colspan="1">radial</td><td rowspan="1" colspan="1">ellipsoid - narrowly-ellipsoid</td><td rowspan="1" colspan="1">obtuse</td><td rowspan="1" colspan="1">14–18×7.5–11.5</td><td rowspan="1" colspan="1">1.4–1.8</td></tr><tr><td rowspan="1" colspan="1">
                <italic><tp:taxon-name><tp:taxon-name-part taxon-name-part-type="genus" reg="Coprotus">C.</tp:taxon-name-part> <tp:taxon-name-part taxon-name-part-type="species" reg="luteus">luteus</tp:taxon-name-part></tp:taxon-name></italic> (<bold>1</bold>, 9, 18, 29)</td><td rowspan="1" colspan="1">radial</td><td rowspan="1" colspan="1">ellipsoid - narrowly-ellipsoid</td><td rowspan="1" colspan="1">obtuse</td><td rowspan="1" colspan="1">8–11×4.5–7</td><td rowspan="1" colspan="1">1.4–1.9</td></tr><tr><td rowspan="1" colspan="1">
                <italic><tp:taxon-name><tp:taxon-name-part taxon-name-part-type="genus" reg="Coprotus">C.</tp:taxon-name-part> <tp:taxon-name-part taxon-name-part-type="uncertainty-rank">aff.</tp:taxon-name-part> <tp:taxon-name-part taxon-name-part-type="species" reg="luteus">luteus</tp:taxon-name-part></tp:taxon-name></italic> (8)</td><td rowspan="1" colspan="1">radial</td><td rowspan="1" colspan="1">ellipsoid - narrowly-ellipsoid</td><td rowspan="1" colspan="1">tapered</td><td rowspan="1" colspan="1">10.5–12×6.5–7</td><td rowspan="1" colspan="1">1.5–1.8</td></tr><tr><td rowspan="1" colspan="1">
                <italic><tp:taxon-name><tp:taxon-name-part taxon-name-part-type="genus" reg="Coprotus">C.</tp:taxon-name-part> <tp:taxon-name-part taxon-name-part-type="species" reg="marginatus">marginatus</tp:taxon-name-part></tp:taxon-name></italic> (<bold>1</bold>)</td><td rowspan="1" colspan="1">radial</td><td rowspan="1" colspan="1">elongated-ellipsoid</td><td rowspan="1" colspan="1">obtuse</td><td rowspan="1" colspan="1">8.5–10×4–5</td><td rowspan="1" colspan="1">2–2.2</td></tr><tr><td rowspan="1" colspan="1">
                <italic><tp:taxon-name><tp:taxon-name-part taxon-name-part-type="genus" reg="Coprotus">C.</tp:taxon-name-part> <tp:taxon-name-part taxon-name-part-type="species" reg="niveus">niveus</tp:taxon-name-part></tp:taxon-name></italic> (<bold>1</bold>, 9, 14)</td><td rowspan="1" colspan="1">radial</td><td rowspan="1" colspan="1">narrowly-ellipsoid</td><td rowspan="1" colspan="1">tapered</td><td rowspan="1" colspan="1">8–12×4–7.5</td><td rowspan="1" colspan="1">1.5–1.9</td></tr><tr><td rowspan="1" colspan="1">
                <italic><tp:taxon-name><tp:taxon-name-part taxon-name-part-type="genus" reg="Coprotus">C.</tp:taxon-name-part> <tp:taxon-name-part taxon-name-part-type="species" reg="ochraceus">ochraceus</tp:taxon-name-part></tp:taxon-name></italic> (1, <bold>5</bold>, 6, 8, 9, 14, 26)</td><td rowspan="1" colspan="1">radial</td><td rowspan="1" colspan="1">ellipsoid - narrowly-ellipsoid</td><td rowspan="1" colspan="1">tapered</td><td rowspan="1" colspan="1">14–18.5×9–12</td><td rowspan="1" colspan="1">1.4–1.8</td></tr><tr><td rowspan="1" colspan="1">
                <italic><tp:taxon-name><tp:taxon-name-part taxon-name-part-type="genus" reg="Coprotus">C.</tp:taxon-name-part> <tp:taxon-name-part taxon-name-part-type="species" reg="ochraceus">ochraceus</tp:taxon-name-part></tp:taxon-name></italic> ss. Thind et al. (7, 17, 18)</td><td rowspan="1" colspan="1">radial</td><td rowspan="1" colspan="1">narrowly-ellipsoid</td><td rowspan="1" colspan="1">obtuse</td><td rowspan="1" colspan="1">13.7–18×7.5–9</td><td rowspan="1" colspan="1">1.8–2</td></tr><tr><td rowspan="1" colspan="1">
                <italic><tp:taxon-name><tp:taxon-name-part taxon-name-part-type="genus" reg="Coprotus">C.</tp:taxon-name-part> <tp:taxon-name-part taxon-name-part-type="species" reg="rhyparobioides">rhyparobioides</tp:taxon-name-part></tp:taxon-name></italic> (1, 14)</td><td rowspan="1" colspan="1">radial</td><td rowspan="1" colspan="1">narrowly-ellipsoid</td><td rowspan="1" colspan="1">obtuse</td><td rowspan="1" colspan="1">13.5–17×7–8</td><td rowspan="1" colspan="1">1.6–1.8</td></tr><tr><td rowspan="1" colspan="1">
                <italic><tp:taxon-name><tp:taxon-name-part taxon-name-part-type="genus" reg="Coprotus">C.</tp:taxon-name-part> <tp:taxon-name-part taxon-name-part-type="species" reg="sarangpurensis">sarangpurensis</tp:taxon-name-part></tp:taxon-name></italic> (<bold>17</bold>)</td><td rowspan="1" colspan="1">radial</td><td rowspan="1" colspan="1">broadly-ellipsoid</td><td rowspan="1" colspan="1">obtuse</td><td rowspan="1" colspan="1">12–16×9–11.5</td><td rowspan="1" colspan="1">1.2–1.4</td></tr><tr><td rowspan="1" colspan="1">
                <italic><tp:taxon-name><tp:taxon-name-part taxon-name-part-type="genus" reg="Coprotus">C.</tp:taxon-name-part> <tp:taxon-name-part taxon-name-part-type="species" reg="sexdecimsporus">sexdecimsporus</tp:taxon-name-part></tp:taxon-name></italic> (1, 6, 8, 14, 18, <bold>19</bold>, 26, 27, this paper)</td><td rowspan="1" colspan="1">radial to slightly bilateral</td><td rowspan="1" colspan="1">ellipsoid - narrowly-ellipsoid</td><td rowspan="1" colspan="1">obtuse</td><td rowspan="1" colspan="1">11–16×7–10</td><td rowspan="1" colspan="1">1.3–1.8</td></tr><tr><td rowspan="1" colspan="1">
                <italic><tp:taxon-name><tp:taxon-name-part taxon-name-part-type="genus" reg="Coprotus">C.</tp:taxon-name-part> <tp:taxon-name-part taxon-name-part-type="species" reg="sphaerosporus">sphaerosporus</tp:taxon-name-part></tp:taxon-name></italic> (<bold>23</bold>)</td><td rowspan="1" colspan="1">radial</td><td rowspan="1" colspan="1">broadly-ellipsoid</td><td rowspan="1" colspan="1">obtuse</td><td rowspan="1" colspan="1">8–8.5×5.5–6</td><td rowspan="1" colspan="1">1.1–1.3</td></tr><tr><td rowspan="1" colspan="1">
                <italic><tp:taxon-name><tp:taxon-name-part taxon-name-part-type="genus" reg="Coprotus">C.</tp:taxon-name-part> <tp:taxon-name-part taxon-name-part-type="species" reg="subcylindrosporus">subcylindrosporus</tp:taxon-name-part></tp:taxon-name></italic> (8, 10, <bold>13</bold>)</td><td rowspan="1" colspan="1">bilateral</td><td rowspan="1" colspan="1">loaf-shaped</td><td rowspan="1" colspan="1">obtuse</td><td rowspan="1" colspan="1">14–17.3×6.5–8.9</td><td rowspan="1" colspan="1">1.7–2.3</td></tr><tr><td rowspan="1" colspan="1">
                <italic><tp:taxon-name><tp:taxon-name-part taxon-name-part-type="genus" reg="Coprotus">C.</tp:taxon-name-part> <tp:taxon-name-part taxon-name-part-type="species" reg="tetrasporus">tetrasporus</tp:taxon-name-part></tp:taxon-name></italic> (<bold>27</bold>)</td><td rowspan="1" colspan="1">radial</td><td rowspan="1" colspan="1">broadly-ellipsoid</td><td rowspan="1" colspan="1">obtuse</td><td rowspan="1" colspan="1">8.7–10.1×6.9–7.8</td><td rowspan="1" colspan="1">1.1–1.3</td></tr><tr><td rowspan="1" colspan="1">
                <italic><tp:taxon-name><tp:taxon-name-part taxon-name-part-type="genus" reg="Coprotus">C.</tp:taxon-name-part> <tp:taxon-name-part taxon-name-part-type="species" reg="trichosuri">trichosuri</tp:taxon-name-part></tp:taxon-name></italic> (<bold>24</bold>)</td><td rowspan="1" colspan="1">radial</td><td rowspan="1" colspan="1">narrowly-oblong</td><td rowspan="1" colspan="1">obtuse</td><td rowspan="1" colspan="1">9–14×5–6</td><td rowspan="1" colspan="1">1.7–2</td></tr><tr><td rowspan="1" colspan="1">
                <italic><tp:taxon-name><tp:taxon-name-part taxon-name-part-type="genus" reg="Coprotus">C.</tp:taxon-name-part> <tp:taxon-name-part taxon-name-part-type="species" reg="uncinatus">uncinatus</tp:taxon-name-part></tp:taxon-name></italic> (<bold>25</bold>)</td><td rowspan="1" colspan="1">radial</td><td rowspan="1" colspan="1">narrowly-ellipsoid</td><td rowspan="1" colspan="1">tapered</td><td rowspan="1" colspan="1">14–16×7.5–10</td><td rowspan="1" colspan="1">1.7–1.9</td></tr><tr><td rowspan="1" colspan="1">
                <italic><tp:taxon-name><tp:taxon-name-part taxon-name-part-type="genus" reg="Coprotus">C.</tp:taxon-name-part> <tp:taxon-name-part taxon-name-part-type="species" reg="vicinus">vicinus</tp:taxon-name-part></tp:taxon-name></italic> (1, <bold>6</bold>)</td><td rowspan="1" colspan="1">radial</td><td rowspan="1" colspan="1">oblong</td><td rowspan="1" colspan="1">obtuse</td><td rowspan="1" colspan="1">17–25×11–14</td><td rowspan="1" colspan="1">1.5–1.8</td></tr><tr><td rowspan="1" colspan="1">
                <italic><tp:taxon-name><tp:taxon-name-part taxon-name-part-type="genus" reg="Coprotus">C.</tp:taxon-name-part> <tp:taxon-name-part taxon-name-part-type="species" reg="winteri">winteri</tp:taxon-name-part></tp:taxon-name></italic> (1)</td><td rowspan="1" colspan="1">radial</td><td rowspan="1" colspan="1">narrowly-ellipsoid</td><td rowspan="1" colspan="1">obtuse</td><td rowspan="1" colspan="1">10–11×5–6</td><td rowspan="1" colspan="1">n/a</td></tr></tbody></table><table-wrap-foot><p># Radially symmetric spores - after <xref ref-type="bibr" rid="B42">Kušan et al. (2014)</xref>; bilaterally symmetric homopolar spores: hemiellipsoid with one side significantly to nearly flattened - Q = 1.4–1.8, loaf-shaped with one side significantly to nearly flattened - Q = 1.81–2.30; subphaseoliform with one side entirely flattened to slightly concave - Q = 1.31–1.70, phaseoliform with one side entirely flattened to slightly concave - Q = 1.71–2.00.</p></table-wrap-foot></table-wrap><table-wrap id="T6" position="float" orientation="portrait"><label>Table 6.</label><caption><p>
            <italic><tp:taxon-name><tp:taxon-name-part taxon-name-part-type="genus" reg="Coprotus">Coprotus</tp:taxon-name-part></tp:taxon-name></italic> species overview - paraphysis characters.</p></caption><table id="TID0ERAAK" rules="all"><tbody><tr><th rowspan="1" colspan="1">Species</th><th rowspan="1" colspan="1">Apices</th><th rowspan="1" colspan="1">Width / µm</th><th rowspan="1" colspan="1">Branching</th><th rowspan="1" colspan="1">Bending</th><th rowspan="1" colspan="1">Refractive globules</th><th rowspan="1" colspan="1">Pigments</th></tr><tr><td rowspan="1" colspan="1">
                <italic><tp:taxon-name><tp:taxon-name-part taxon-name-part-type="genus" reg="Coprotus">C.</tp:taxon-name-part> <tp:taxon-name-part taxon-name-part-type="species" reg="albidus">albidus</tp:taxon-name-part></tp:taxon-name></italic> (<bold>1</bold>, 29)</td><td rowspan="1" colspan="1">clavate</td><td rowspan="1" colspan="1">5–6</td><td rowspan="1" colspan="1">below</td><td rowspan="1" colspan="1">uncinate</td><td rowspan="1" colspan="1">none</td><td rowspan="1" colspan="1">none</td></tr><tr><td rowspan="1" colspan="1">
                <italic><tp:taxon-name><tp:taxon-name-part taxon-name-part-type="genus" reg="Coprotus">C.</tp:taxon-name-part> <tp:taxon-name-part taxon-name-part-type="species" reg="arduennensis">arduennensis</tp:taxon-name-part></tp:taxon-name></italic> (<bold>2</bold>)</td><td rowspan="1" colspan="1">cylindric</td><td rowspan="1" colspan="1">6–9</td><td rowspan="1" colspan="1">below</td><td rowspan="1" colspan="1">straight</td><td rowspan="1" colspan="1">orange</td><td rowspan="1" colspan="1">orange globs</td></tr><tr><td rowspan="1" colspan="1">
                <italic><tp:taxon-name><tp:taxon-name-part taxon-name-part-type="genus" reg="Coprotus">C.</tp:taxon-name-part> <tp:taxon-name-part taxon-name-part-type="species" reg="argenteus">argenteus</tp:taxon-name-part></tp:taxon-name></italic> (<bold>3</bold>, 4)</td><td rowspan="1" colspan="1">cylindric-clavate</td><td rowspan="1" colspan="1">≤ 4.5</td><td rowspan="1" colspan="1">simple</td><td rowspan="1" colspan="1">straight</td><td rowspan="1" colspan="1">none</td><td rowspan="1" colspan="1">none</td></tr><tr><td rowspan="1" colspan="1">
                <italic><tp:taxon-name><tp:taxon-name-part taxon-name-part-type="genus" reg="Coprotus">C.</tp:taxon-name-part> <tp:taxon-name-part taxon-name-part-type="species" reg="aurora">aurora</tp:taxon-name-part></tp:taxon-name></italic> (1, <bold>5</bold>, 6, 7, 8, 9, 28, 29)</td><td rowspan="1" colspan="1">cylindric-clavate</td><td rowspan="1" colspan="1">3–5</td><td rowspan="1" colspan="1">mostly above</td><td rowspan="1" colspan="1">bent</td><td rowspan="1" colspan="1">yellow, orange to reddish</td><td rowspan="1" colspan="1">globs or granules</td></tr><tr><td rowspan="1" colspan="1">“<italic><tp:taxon-name><tp:taxon-name-part taxon-name-part-type="genus" reg="Ascophanus">Ascophanus</tp:taxon-name-part></tp:taxon-name></italic>” <italic><tp:taxon-name><tp:taxon-name-part taxon-name-part-type="genus" reg="Ascophanus"/><tp:taxon-name-part taxon-name-part-type="species" reg="aurantiacus">aurantiacus</tp:taxon-name-part></tp:taxon-name></italic> (<bold>10</bold>, 11)</td><td rowspan="1" colspan="1">cylindric-clavate</td><td rowspan="1" colspan="1">3–5</td><td rowspan="1" colspan="1">below</td><td rowspan="1" colspan="1">bent</td><td rowspan="1" colspan="1">orange</td><td rowspan="1" colspan="1">n/a</td></tr><tr><td rowspan="1" colspan="1">
                <italic><tp:taxon-name><tp:taxon-name-part taxon-name-part-type="genus" reg="Coprotus">C.</tp:taxon-name-part> <tp:taxon-name-part taxon-name-part-type="species" reg="baeosporus">baeosporus</tp:taxon-name-part></tp:taxon-name></italic> (<bold>12</bold>)</td><td rowspan="1" colspan="1">filiform</td><td rowspan="1" colspan="1">n/a</td><td rowspan="1" colspan="1">branched</td><td rowspan="1" colspan="1">bent</td><td rowspan="1" colspan="1">yellowish</td><td rowspan="1" colspan="1">yellowish</td></tr><tr><td rowspan="1" colspan="1">
                <italic><tp:taxon-name><tp:taxon-name-part taxon-name-part-type="genus" reg="Coprotus">C.</tp:taxon-name-part> <tp:taxon-name-part taxon-name-part-type="species" reg="bilobus">bilobus</tp:taxon-name-part></tp:taxon-name></italic> (<bold>10</bold>, 11, 13)</td><td rowspan="1" colspan="1">cylindric-clavate</td><td rowspan="1" colspan="1">2.5–5.5</td><td rowspan="1" colspan="1">branched</td><td rowspan="1" colspan="1">straight - bent</td><td rowspan="1" colspan="1">orange</td><td rowspan="1" colspan="1">granules</td></tr><tr><td rowspan="1" colspan="1">
                <italic><tp:taxon-name><tp:taxon-name-part taxon-name-part-type="genus" reg="Coprotus">C.</tp:taxon-name-part> <tp:taxon-name-part taxon-name-part-type="species" reg="breviascus">breviascus</tp:taxon-name-part></tp:taxon-name></italic> (1, <bold>10</bold>, 11)</td><td rowspan="1" colspan="1">cylindric-clavate</td><td rowspan="1" colspan="1">3–4</td><td rowspan="1" colspan="1">simple</td><td rowspan="1" colspan="1">straight - bent</td><td rowspan="1" colspan="1">yellowish</td><td rowspan="1" colspan="1">n/a</td></tr><tr><td rowspan="1" colspan="1">
                <italic><tp:taxon-name><tp:taxon-name-part taxon-name-part-type="genus" reg="Coprotus">C.</tp:taxon-name-part> <tp:taxon-name-part taxon-name-part-type="species" reg="breviascus">breviascus</tp:taxon-name-part></tp:taxon-name></italic> ss. Dokmetzian et al. (14)</td><td rowspan="1" colspan="1">filiform</td><td rowspan="1" colspan="1">1.5–2</td><td rowspan="1" colspan="1">n/a</td><td rowspan="1" colspan="1">uncinate</td><td rowspan="1" colspan="1">yellowish</td><td rowspan="1" colspan="1">granules</td></tr><tr><td rowspan="1" colspan="1">
                <italic><tp:taxon-name><tp:taxon-name-part taxon-name-part-type="genus" reg="Coprotus">C.</tp:taxon-name-part> <tp:taxon-name-part taxon-name-part-type="species" reg="dextrinoideus">dextrinoideus</tp:taxon-name-part></tp:taxon-name></italic> (<bold>1</bold>, 15, 29)</td><td rowspan="1" colspan="1">cylindric-clavate</td><td rowspan="1" colspan="1">1.5–4.3</td><td rowspan="1" colspan="1">branched</td><td rowspan="1" colspan="1">straight to bent</td><td rowspan="1" colspan="1">hyaline - subhyaline</td><td rowspan="1" colspan="1">none</td></tr><tr><td rowspan="1" colspan="1">
                <italic><tp:taxon-name><tp:taxon-name-part taxon-name-part-type="genus" reg="Coprotus">C.</tp:taxon-name-part> <tp:taxon-name-part taxon-name-part-type="species" reg="dhofarensis">dhofarensis</tp:taxon-name-part></tp:taxon-name></italic> (<bold>16</bold>)</td><td rowspan="1" colspan="1">filiform</td><td rowspan="1" colspan="1">2–3</td><td rowspan="1" colspan="1">simple</td><td rowspan="1" colspan="1">straight</td><td rowspan="1" colspan="1">hyaline</td><td rowspan="1" colspan="1">none</td></tr><tr><td rowspan="1" colspan="1">
                <italic><tp:taxon-name><tp:taxon-name-part taxon-name-part-type="genus" reg="Coprotus">C.</tp:taxon-name-part> <tp:taxon-name-part taxon-name-part-type="species" reg="disculus">disculus</tp:taxon-name-part></tp:taxon-name></italic> (<bold>1</bold>, 8, 9, 17, 18, 29)</td><td rowspan="1" colspan="1">cylindric-clavate</td><td rowspan="1" colspan="1">3–4</td><td rowspan="1" colspan="1">below</td><td rowspan="1" colspan="1">straight to bent</td><td rowspan="1" colspan="1">none</td><td rowspan="1" colspan="1">none</td></tr><tr><td rowspan="1" colspan="1">
                <italic><tp:taxon-name><tp:taxon-name-part taxon-name-part-type="genus" reg="Coprotus">C.</tp:taxon-name-part> <tp:taxon-name-part taxon-name-part-type="species" reg="duplus">duplus</tp:taxon-name-part></tp:taxon-name></italic> (<bold>1</bold>)</td><td rowspan="1" colspan="1">filiform</td><td rowspan="1" colspan="1">2.2–2.5</td><td rowspan="1" colspan="1">below</td><td rowspan="1" colspan="1">uncinate</td><td rowspan="1" colspan="1">hyaline</td><td rowspan="1" colspan="1">none</td></tr><tr><td rowspan="1" colspan="1">
                <italic><tp:taxon-name><tp:taxon-name-part taxon-name-part-type="genus" reg="Coprotus">C.</tp:taxon-name-part> <tp:taxon-name-part taxon-name-part-type="species" reg="epithecioides">epithecioides</tp:taxon-name-part></tp:taxon-name></italic> (this paper)</td><td rowspan="1" colspan="1">epithecioid+ cylindric-clavate</td><td rowspan="1" colspan="1">5–9.9<sup>*</sup></td><td rowspan="1" colspan="1">branched</td><td rowspan="1" colspan="1">bent</td><td rowspan="1" colspan="1">±</td><td rowspan="1" colspan="1">carotenoid</td></tr><tr><td rowspan="1" colspan="1">
                <italic><tp:taxon-name><tp:taxon-name-part taxon-name-part-type="genus" reg="Coprotus">C.</tp:taxon-name-part> <tp:taxon-name-part taxon-name-part-type="species" reg="glaucellus">glaucellus</tp:taxon-name-part></tp:taxon-name></italic> (1, <bold>7</bold>, 8, 13, 29)</td><td rowspan="1" colspan="1">filiform</td><td rowspan="1" colspan="1">2.9–4.3</td><td rowspan="1" colspan="1">branched</td><td rowspan="1" colspan="1">uncinate</td><td rowspan="1" colspan="1">none to yellow</td><td rowspan="1" colspan="1">none to yellow</td></tr><tr><td rowspan="1" colspan="1">
                <italic><tp:taxon-name><tp:taxon-name-part taxon-name-part-type="genus" reg="Coprotus">C.</tp:taxon-name-part> <tp:taxon-name-part taxon-name-part-type="species" reg="granuliformis">granuliformis</tp:taxon-name-part></tp:taxon-name></italic> (1, 7, 8, 18, <bold>19</bold>, 29)</td><td rowspan="1" colspan="1">clavate</td><td rowspan="1" colspan="1">4–8</td><td rowspan="1" colspan="1">below</td><td rowspan="1" colspan="1">bent</td><td rowspan="1" colspan="1">none to diffuse</td><td rowspan="1" colspan="1">none to yellow</td></tr><tr><td rowspan="1" colspan="1">
                <italic><tp:taxon-name><tp:taxon-name-part taxon-name-part-type="genus" reg="Coprotus">C.</tp:taxon-name-part> <tp:taxon-name-part taxon-name-part-type="species" reg="lacteus">lacteus</tp:taxon-name-part></tp:taxon-name></italic> (1, 7, 8, 9, 14, 17, 18, <bold>20</bold>, 21, 22)</td><td rowspan="1" colspan="1">filiform</td><td rowspan="1" colspan="1">1.5–3</td><td rowspan="1" colspan="1">below</td><td rowspan="1" colspan="1">uncinate</td><td rowspan="1" colspan="1">hyaline to yellow</td><td rowspan="1" colspan="1">globs</td></tr><tr><td rowspan="1" colspan="1">
                <italic><tp:taxon-name><tp:taxon-name-part taxon-name-part-type="genus" reg="Coprotus">C.</tp:taxon-name-part> <tp:taxon-name-part taxon-name-part-type="species" reg="leucopocillum">leucopocillum</tp:taxon-name-part></tp:taxon-name></italic> (<bold>1</bold>, 8, 9, 18, 29)</td><td rowspan="1" colspan="1">cylindric-clavate</td><td rowspan="1" colspan="1">2–5</td><td rowspan="1" colspan="1">below</td><td rowspan="1" colspan="1">bent</td><td rowspan="1" colspan="1">none or hyaline</td><td rowspan="1" colspan="1">none</td></tr><tr><td rowspan="1" colspan="1">
                <italic><tp:taxon-name><tp:taxon-name-part taxon-name-part-type="genus" reg="Coprotus">C.</tp:taxon-name-part> <tp:taxon-name-part taxon-name-part-type="species" reg="luteus">luteus</tp:taxon-name-part></tp:taxon-name></italic> (<bold>1</bold>, 9, 18, 29)</td><td rowspan="1" colspan="1">filiform</td><td rowspan="1" colspan="1">2–3.5</td><td rowspan="1" colspan="1">below</td><td rowspan="1" colspan="1">bent</td><td rowspan="1" colspan="1">yellow to orange</td><td rowspan="1" colspan="1">globs</td></tr><tr><td rowspan="1" colspan="1">
                <italic><tp:taxon-name><tp:taxon-name-part taxon-name-part-type="genus" reg="Coprotus">C.</tp:taxon-name-part> <tp:taxon-name-part taxon-name-part-type="uncertainty-rank">aff.</tp:taxon-name-part> <tp:taxon-name-part taxon-name-part-type="species" reg="luteus">luteus</tp:taxon-name-part></tp:taxon-name></italic> (8)</td><td rowspan="1" colspan="1">filiform</td><td rowspan="1" colspan="1">1.5–2</td><td rowspan="1" colspan="1">mostly above</td><td rowspan="1" colspan="1">uncinate</td><td rowspan="1" colspan="1">yellow</td><td rowspan="1" colspan="1">yellow globs</td></tr><tr><td rowspan="1" colspan="1">
                <italic><tp:taxon-name><tp:taxon-name-part taxon-name-part-type="genus" reg="Coprotus">C.</tp:taxon-name-part> <tp:taxon-name-part taxon-name-part-type="species" reg="marginatus">marginatus</tp:taxon-name-part></tp:taxon-name></italic> (<bold>1</bold>)</td><td rowspan="1" colspan="1">filiform</td><td rowspan="1" colspan="1">2–3</td><td rowspan="1" colspan="1">below</td><td rowspan="1" colspan="1">bent</td><td rowspan="1" colspan="1">none</td><td rowspan="1" colspan="1">none</td></tr><tr><td rowspan="1" colspan="1">
                <italic><tp:taxon-name><tp:taxon-name-part taxon-name-part-type="genus" reg="Coprotus">C.</tp:taxon-name-part> <tp:taxon-name-part taxon-name-part-type="species" reg="niveus">niveus</tp:taxon-name-part></tp:taxon-name></italic> (<bold>1</bold>, 9, 14)</td><td rowspan="1" colspan="1">filiform</td><td rowspan="1" colspan="1">2–2.5</td><td rowspan="1" colspan="1">below</td><td rowspan="1" colspan="1">straight to bent</td><td rowspan="1" colspan="1">none</td><td rowspan="1" colspan="1">none</td></tr><tr><td rowspan="1" colspan="1">
                <italic><tp:taxon-name><tp:taxon-name-part taxon-name-part-type="genus" reg="Coprotus">C.</tp:taxon-name-part> <tp:taxon-name-part taxon-name-part-type="species" reg="ochraceus">ochraceus</tp:taxon-name-part></tp:taxon-name></italic> (1, <bold>5</bold>, 6, 8, 9, 14, 26)</td><td rowspan="1" colspan="1">cylindric-clavate</td><td rowspan="1" colspan="1">3–5</td><td rowspan="1" colspan="1">below</td><td rowspan="1" colspan="1">straight to bent</td><td rowspan="1" colspan="1">yellow</td><td rowspan="1" colspan="1">granules</td></tr><tr><td rowspan="1" colspan="1">
                <italic><tp:taxon-name><tp:taxon-name-part taxon-name-part-type="genus" reg="Coprotus">C.</tp:taxon-name-part> <tp:taxon-name-part taxon-name-part-type="species" reg="ochraceus">ochraceus</tp:taxon-name-part></tp:taxon-name></italic> ss. Thind et al. (7, 17, 18)</td><td rowspan="1" colspan="1">cylindric-clavate</td><td rowspan="1" colspan="1">3.5–5</td><td rowspan="1" colspan="1">simple</td><td rowspan="1" colspan="1">straight</td><td rowspan="1" colspan="1">yellow</td><td rowspan="1" colspan="1">yellow content</td></tr><tr><td rowspan="1" colspan="1">
                <italic><tp:taxon-name><tp:taxon-name-part taxon-name-part-type="genus" reg="Coprotus">C.</tp:taxon-name-part> <tp:taxon-name-part taxon-name-part-type="species" reg="rhyparobioides">rhyparobioides</tp:taxon-name-part></tp:taxon-name></italic> (1, 14)</td><td rowspan="1" colspan="1">filiform</td><td rowspan="1" colspan="1">1.8–2</td><td rowspan="1" colspan="1">mostly above</td><td rowspan="1" colspan="1">bent</td><td rowspan="1" colspan="1">none</td><td rowspan="1" colspan="1">none</td></tr><tr><td rowspan="1" colspan="1">
                <italic><tp:taxon-name><tp:taxon-name-part taxon-name-part-type="genus" reg="Coprotus">C.</tp:taxon-name-part> <tp:taxon-name-part taxon-name-part-type="species" reg="sarangpurensis">sarangpurensis</tp:taxon-name-part></tp:taxon-name></italic> (<bold>17</bold>)</td><td rowspan="1" colspan="1">filiform</td><td rowspan="1" colspan="1">2–2.5</td><td rowspan="1" colspan="1">below</td><td rowspan="1" colspan="1">straight</td><td rowspan="1" colspan="1">n/a</td><td rowspan="1" colspan="1">n/a</td></tr><tr><td rowspan="1" colspan="1">
                <italic><tp:taxon-name><tp:taxon-name-part taxon-name-part-type="genus" reg="Coprotus">C.</tp:taxon-name-part> <tp:taxon-name-part taxon-name-part-type="species" reg="sexdecimsporus">sexdecimsporus</tp:taxon-name-part></tp:taxon-name></italic> (1, 6, 8, 14, 18, <bold>19</bold>, 26, 27, this paper)</td><td rowspan="1" colspan="1">filiform</td><td rowspan="1" colspan="1">1.7–3.5</td><td rowspan="1" colspan="1">branched</td><td rowspan="1" colspan="1">bent to uncinate</td><td rowspan="1" colspan="1">hyaline or pigmented</td><td rowspan="1" colspan="1">none</td></tr><tr><td rowspan="1" colspan="1">
                <italic><tp:taxon-name><tp:taxon-name-part taxon-name-part-type="genus" reg="Coprotus">C.</tp:taxon-name-part> <tp:taxon-name-part taxon-name-part-type="species" reg="sphaerosporus">sphaerosporus</tp:taxon-name-part></tp:taxon-name></italic> (<bold>23</bold>)</td><td rowspan="1" colspan="1">filiform</td><td rowspan="1" colspan="1">n/a</td><td rowspan="1" colspan="1">below</td><td rowspan="1" colspan="1">straight</td><td rowspan="1" colspan="1">hyaline</td><td rowspan="1" colspan="1">none</td></tr><tr><td rowspan="1" colspan="1">
                <italic><tp:taxon-name><tp:taxon-name-part taxon-name-part-type="genus" reg="Coprotus">C.</tp:taxon-name-part> <tp:taxon-name-part taxon-name-part-type="species" reg="subcylindrosporus">subcylindrosporus</tp:taxon-name-part></tp:taxon-name></italic> (8, 10, <bold>13</bold>)</td><td rowspan="1" colspan="1">clavate</td><td rowspan="1" colspan="1">3–8</td><td rowspan="1" colspan="1">below</td><td rowspan="1" colspan="1">straight to bent</td><td rowspan="1" colspan="1">yellow</td><td rowspan="1" colspan="1">yellow content</td></tr><tr><td rowspan="1" colspan="1">
                <italic><tp:taxon-name><tp:taxon-name-part taxon-name-part-type="genus" reg="Coprotus">C.</tp:taxon-name-part> <tp:taxon-name-part taxon-name-part-type="species" reg="tetrasporus">tetrasporus</tp:taxon-name-part></tp:taxon-name></italic> (<bold>27</bold>)</td><td rowspan="1" colspan="1">filiform</td><td rowspan="1" colspan="1">1.5-2</td><td rowspan="1" colspan="1">branched</td><td rowspan="1" colspan="1">straight</td><td rowspan="1" colspan="1">hyaline</td><td rowspan="1" colspan="1">n/a</td></tr><tr><td rowspan="1" colspan="1">
                <italic><tp:taxon-name><tp:taxon-name-part taxon-name-part-type="genus" reg="Coprotus">C.</tp:taxon-name-part> <tp:taxon-name-part taxon-name-part-type="species" reg="trichosuri">trichosuri</tp:taxon-name-part></tp:taxon-name></italic> (<bold>24</bold>)</td><td rowspan="1" colspan="1">cylindric-obtuse</td><td rowspan="1" colspan="1">3–4</td><td rowspan="1" colspan="1">branched</td><td rowspan="1" colspan="1">straight</td><td rowspan="1" colspan="1">none</td><td rowspan="1" colspan="1">none</td></tr><tr><td rowspan="1" colspan="1">
                <italic><tp:taxon-name><tp:taxon-name-part taxon-name-part-type="genus" reg="Coprotus">C.</tp:taxon-name-part> <tp:taxon-name-part taxon-name-part-type="species" reg="uncinatus">uncinatus</tp:taxon-name-part></tp:taxon-name></italic> (<bold>25</bold>)</td><td rowspan="1" colspan="1">filiform</td><td rowspan="1" colspan="1">2–3</td><td rowspan="1" colspan="1">branched</td><td rowspan="1" colspan="1">uncinate - helicoid</td><td rowspan="1" colspan="1">n/a</td><td rowspan="1" colspan="1">n/a</td></tr><tr><td rowspan="1" colspan="1">
                <italic><tp:taxon-name><tp:taxon-name-part taxon-name-part-type="genus" reg="Coprotus">C.</tp:taxon-name-part> <tp:taxon-name-part taxon-name-part-type="species" reg="vicinus">vicinus</tp:taxon-name-part></tp:taxon-name></italic> (1, <bold>6</bold>)</td><td rowspan="1" colspan="1">cylindric-clavate</td><td rowspan="1" colspan="1">4–5</td><td rowspan="1" colspan="1">below</td><td rowspan="1" colspan="1">straight</td><td rowspan="1" colspan="1">yellow</td><td rowspan="1" colspan="1">yellow globs</td></tr><tr><td rowspan="1" colspan="1">
                <italic><tp:taxon-name><tp:taxon-name-part taxon-name-part-type="genus" reg="Coprotus">C.</tp:taxon-name-part> <tp:taxon-name-part taxon-name-part-type="species" reg="winteri">winteri</tp:taxon-name-part></tp:taxon-name></italic> (1)</td><td rowspan="1" colspan="1">filiform</td><td rowspan="1" colspan="1">1–2</td><td rowspan="1" colspan="1">mostly above</td><td rowspan="1" colspan="1">uncinate</td><td rowspan="1" colspan="1">none</td><td rowspan="1" colspan="1">none</td></tr></tbody></table></table-wrap></sec></tp:treatment-sec><ref-list><ref id="B67"><mixed-citation xmlns:xlink="http://www.w3.org/1999/xlink" xlink:type="simple">
          <person-group><name name-style="western"><surname>Thind</surname><given-names>KS</given-names></name><name name-style="western"><surname>Kaushal</surname><given-names>SC</given-names></name><name name-style="western"><surname>Kaushal</surname><given-names>R</given-names></name></person-group> (<year>1978</year>) <article-title>The genus <italic><tp:taxon-name><tp:taxon-name-part taxon-name-part-type="genus">Coprotus</tp:taxon-name-part></tp:taxon-name></italic> in India.</article-title> <source>Journal of the Indian Botanical Society</source> <volume>57</volume>: <fpage>63</fpage>–<lpage>67</lpage>.</mixed-citation></ref><ref id="B16"><mixed-citation xmlns:xlink="http://www.w3.org/1999/xlink" xlink:type="simple">
          <person-group><name name-style="western"><surname>Dokmetzian</surname><given-names>DA</given-names></name><name name-style="western"><surname>Ramos</surname><given-names>AM</given-names></name><name name-style="western"><surname>Cinto</surname><given-names>IE</given-names></name><name name-style="western"><surname>Suárez</surname><given-names>ME</given-names></name><name name-style="western"><surname>Ranalli</surname><given-names>ME</given-names></name></person-group> (<year>2005</year>) <article-title>Six species of the genus <italic><tp:taxon-name><tp:taxon-name-part taxon-name-part-type="genus">Coprotus</tp:taxon-name-part></tp:taxon-name></italic> (<tp:taxon-name><tp:taxon-name-part taxon-name-part-type="genus">Pyronemataceae</tp:taxon-name-part></tp:taxon-name>) from Argentina studied in culture.</article-title> <source>Hickenia</source> <volume>3</volume>(<issue>57</issue>): <fpage>243</fpage>–<lpage>252</lpage>.</mixed-citation></ref><ref id="B13"><mixed-citation xmlns:xlink="http://www.w3.org/1999/xlink" xlink:type="simple">
          <person-group><name name-style="western"><surname>Doveri</surname><given-names>F</given-names></name></person-group> (<year>2004</year>) <tp:taxon-name><tp:taxon-name-part taxon-name-part-type="kingdom">Fungi</tp:taxon-name-part></tp:taxon-name> Fimicoli Italici. A.M.B. Fondazione Centro Studi Micologici, 1–1104.</mixed-citation></ref><ref id="B36"><mixed-citation xmlns:xlink="http://www.w3.org/1999/xlink" xlink:type="simple">
          <person-group><name name-style="western"><surname>Kimbrough</surname><given-names>JW</given-names></name><name name-style="western"><surname>Luck-Allen</surname><given-names>ER</given-names></name><name name-style="western"><surname>Cain</surname><given-names>RF</given-names></name></person-group> (<year>1972</year>) <article-title>North American species of <italic><tp:taxon-name><tp:taxon-name-part taxon-name-part-type="genus">Coprotus</tp:taxon-name-part></tp:taxon-name></italic> (<tp:taxon-name><tp:taxon-name-part taxon-name-part-type="family">Thelebolaceae</tp:taxon-name-part></tp:taxon-name>: <tp:taxon-name><tp:taxon-name-part taxon-name-part-type="genus">Pezizales</tp:taxon-name-part></tp:taxon-name>).</article-title> <source>Canadian Journal of Botany</source> <volume>50</volume>(<issue>5</issue>): <fpage>957</fpage>–<lpage>971</lpage>. <ext-link xlink:type="simple" ext-link-type="doi" xlink:href="10.1139/b72-116">https://doi.org/10.1139/b72-116</ext-link></mixed-citation></ref><ref id="B12"><mixed-citation xmlns:xlink="http://www.w3.org/1999/xlink" xlink:type="simple">
          <person-group><name name-style="western"><surname>De Sloover</surname><given-names>JR</given-names></name></person-group> (<year>2002</year>) <article-title><italic><tp:taxon-name><tp:taxon-name-part taxon-name-part-type="genus">Coprotus</tp:taxon-name-part> <tp:taxon-name-part taxon-name-part-type="species">arduennensis</tp:taxon-name-part></tp:taxon-name></italic>, a new species of coprophilous discomycetes (<tp:taxon-name><tp:taxon-name-part taxon-name-part-type="genus">Pezizales</tp:taxon-name-part></tp:taxon-name>, <tp:taxon-name><tp:taxon-name-part taxon-name-part-type="genus">Ascomycota</tp:taxon-name-part></tp:taxon-name>).</article-title> <source>Persoonia</source> <volume>17</volume>(<issue>4</issue>): <fpage>649</fpage>–<lpage>656</lpage>.</mixed-citation></ref><ref id="B11"><mixed-citation xmlns:xlink="http://www.w3.org/1999/xlink" xlink:type="simple">
          <person-group><name name-style="western"><surname>Currey</surname><given-names>F</given-names></name></person-group> (<year>1864</year>) <article-title>Notes on British <tp:taxon-name><tp:taxon-name-part taxon-name-part-type="kingdom">Fungi</tp:taxon-name-part></tp:taxon-name>.</article-title> <source>The Transactions of the Linnean Society of London</source> <volume>24</volume>(<issue>3</issue>): <fpage>491</fpage>–<lpage>496</lpage>. <ext-link xlink:type="simple" ext-link-type="doi" xlink:href="10.1111/j.1096-3642.1863.tb00174.x">https://doi.org/10.1111/j.1096-3642.1863.tb00174.x</ext-link></mixed-citation></ref><ref id="B76"><mixed-citation xmlns:xlink="http://www.w3.org/1999/xlink" xlink:type="simple">
          <person-group><name name-style="western"><surname>Waraitch</surname><given-names>KS</given-names></name></person-group> (<year>1977</year>) <article-title>A contribution to the knowledge of coprophilous <tp:taxon-name><tp:taxon-name-part taxon-name-part-type="genus">Pezizales</tp:taxon-name-part></tp:taxon-name> of India.</article-title> <source>Sydowia</source> <volume>29</volume>(<issue>1-6</issue>): <fpage>1</fpage>–<lpage>9</lpage>.</mixed-citation></ref><ref id="B10"><mixed-citation xmlns:xlink="http://www.w3.org/1999/xlink" xlink:type="simple">
          <person-group><name name-style="western"><surname>Crouan</surname><given-names>PL</given-names></name><name name-style="western"><surname>Crouan</surname><given-names>HM</given-names></name></person-group> (<year>1867</year>) Florule du Finistère. Contenant les descriptions de 360 espèces nouvelles de sporogames, de nombreuses observations et une synonymie des plantes cellulaires et vasculaires qui croissant spontanément dans ce département. Friedrich Klincksieck and J.B. et A. Lefournier, 1–262, 31 Pl. + 1 Suppl. Pl.</mixed-citation></ref><ref id="B6"><mixed-citation xmlns:xlink="http://www.w3.org/1999/xlink" xlink:type="simple">
          <person-group><name name-style="western"><surname>Boudier</surname><given-names>É</given-names></name></person-group> (<year>1869</year>) <article-title>Mémoire sur les Ascobolés. Annales des Sciences Naturelles Botanique ser. 5.</article-title> <source>,</source> <volume>10</volume>: <fpage>191</fpage>–<lpage>268</lpage>.</mixed-citation></ref><ref id="B56"><mixed-citation xmlns:xlink="http://www.w3.org/1999/xlink" xlink:type="simple">
          <person-group><name name-style="western"><surname>Rehm</surname><given-names>H</given-names></name></person-group> (<year>1896</year>) <article-title>Ascomyceten: Hysteriaceen und Discomyceten. In: Dr. L. Rabenhorst’s Kryptogamen-Flora von Deutschland, Oesterreich und der Schweiz, 2.</article-title> <volume>1</volume>(<issue>3</issue>): <fpage>1</fpage>–<lpage>1272</lpage>.</mixed-citation></ref><ref id="B49"><mixed-citation xmlns:xlink="http://www.w3.org/1999/xlink" xlink:type="simple">
          <person-group><name name-style="western"><surname>Melo</surname><given-names>RFR</given-names></name><name name-style="western"><surname>Miller</surname><given-names>AN</given-names></name><name name-style="western"><surname>Maia</surname><given-names>LC</given-names></name></person-group> (<year>2015</year>) <article-title><italic><tp:taxon-name><tp:taxon-name-part taxon-name-part-type="genus">Coprotus</tp:taxon-name-part></tp:taxon-name></italic> (<tp:taxon-name><tp:taxon-name-part taxon-name-part-type="family">Thelebolaceae</tp:taxon-name-part></tp:taxon-name>, <tp:taxon-name><tp:taxon-name-part taxon-name-part-type="order">Thelebolales</tp:taxon-name-part></tp:taxon-name>) in herbivore dung from Brasil.</article-title> <source>Nova Hedwigia</source> <volume>101</volume>(<issue>1–2</issue>): <fpage>35</fpage>–<lpage>48</lpage>. <ext-link xlink:type="simple" ext-link-type="doi" xlink:href="10.1127/nova_hedwigia/2014/0232">https://doi.org/10.1127/nova_hedwigia/2014/0232</ext-link></mixed-citation></ref><ref id="B71"><mixed-citation xmlns:xlink="http://www.w3.org/1999/xlink" xlink:type="simple">
          <person-group><name name-style="western"><surname>Velenovský</surname><given-names>J</given-names></name></person-group> (<year>1934</year>) Monographia Discomycetum Bohemiae. Praha, 1–436, 31 Pl.</mixed-citation></ref><ref id="B63"><mixed-citation xmlns:xlink="http://www.w3.org/1999/xlink" xlink:type="simple">
          <person-group><name name-style="western"><surname>Svrček</surname><given-names>M</given-names></name></person-group> (<year>1976</year>) A taxonomic revision of Velenovský’s types of operculate discomycetes (<tp:taxon-name><tp:taxon-name-part taxon-name-part-type="genus">Pezizales</tp:taxon-name-part></tp:taxon-name>) preserved in National Museum, Prague. Sborník Národního muzea v Praze 32 B (2–4): 115–194.</mixed-citation></ref><ref id="B32"><mixed-citation xmlns:xlink="http://www.w3.org/1999/xlink" xlink:type="simple">
          <person-group><name name-style="western"><surname>Jeng</surname><given-names>RS</given-names></name><name name-style="western"><surname>Krug</surname><given-names>JC</given-names></name></person-group> (<year>1977</year>) <article-title>New records and new species of coprophilous <tp:taxon-name><tp:taxon-name-part taxon-name-part-type="genus">Pezizales</tp:taxon-name-part></tp:taxon-name> from Argentina and Venezuela.</article-title> <source>Canadian Journal of Botany</source> <volume>55</volume>(<issue>24</issue>): <fpage>2987</fpage>–<lpage>3000</lpage>. <ext-link xlink:type="simple" ext-link-type="doi" xlink:href="10.1139/b77-336">https://doi.org/10.1139/b77-336</ext-link></mixed-citation></ref><ref id="B50"><mixed-citation xmlns:xlink="http://www.w3.org/1999/xlink" xlink:type="simple">
          <person-group><name name-style="western"><surname>Moravec</surname><given-names>J</given-names></name></person-group> (<year>1971</year>) <article-title>Diskomycety čeledi <tp:taxon-name><tp:taxon-name-part taxon-name-part-type="family">Thelebolaceae</tp:taxon-name-part></tp:taxon-name> (Brumm.) Eckbl. z okresu Mladá Boleslav v Čechách.</article-title> <source>Česká Mykologie</source> <volume>25</volume>(<issue>3</issue>): <fpage>150</fpage>–<lpage>160</lpage>.</mixed-citation></ref><ref id="B15"><mixed-citation xmlns:xlink="http://www.w3.org/1999/xlink" xlink:type="simple">
          <person-group><name name-style="western"><surname>Doveri</surname><given-names>F</given-names></name></person-group> (<year>2012</year>) <article-title>Coprophilous discomycetes from the Tuscan archipelago (Italy). Description of two rare species and a new <italic><tp:taxon-name><tp:taxon-name-part taxon-name-part-type="genus">Trichobolus</tp:taxon-name-part></tp:taxon-name></italic>.</article-title> <source>Mycosphere</source> <volume>3</volume>(<issue>4</issue>): <fpage>503</fpage>–<lpage>522</lpage>. <ext-link xlink:type="simple" ext-link-type="doi" xlink:href="10.5943/mycosphere/3/4/13">https://doi.org/10.5943/mycosphere/3/4/13</ext-link></mixed-citation></ref><ref id="B19"><mixed-citation xmlns:xlink="http://www.w3.org/1999/xlink" xlink:type="simple">
          <person-group><name name-style="western"><surname>Gene</surname><given-names>J</given-names></name><name name-style="western"><surname>ElShafie</surname><given-names>AE</given-names></name><name name-style="western"><surname>Guarro</surname><given-names>J</given-names></name></person-group> (<year>1993</year>) <article-title>Two new coprophilous <tp:taxon-name><tp:taxon-name-part taxon-name-part-type="genus">Pezizales</tp:taxon-name-part></tp:taxon-name> from the Sultanate of Oman.</article-title> <source>Mycotaxon</source> <volume>46</volume>: <fpage>275</fpage>–<lpage>284</lpage>.</mixed-citation></ref><ref id="B1"><mixed-citation xmlns:xlink="http://www.w3.org/1999/xlink" xlink:type="simple">
          <person-group><name name-style="western"><surname>Aas</surname><given-names>O</given-names></name></person-group> (<year>1983</year>) <article-title>The genus <italic><tp:taxon-name><tp:taxon-name-part taxon-name-part-type="genus">Coprotus</tp:taxon-name-part></tp:taxon-name></italic> (<tp:taxon-name><tp:taxon-name-part taxon-name-part-type="genus">Pezizales</tp:taxon-name-part></tp:taxon-name>) in Norway.</article-title> <source>Nordic Journal of Botany</source> <volume>3</volume>(<issue>2</issue>): <fpage>253</fpage>–<lpage>259</lpage>. <ext-link xlink:type="simple" ext-link-type="doi" xlink:href="10.1111/j.1756-1051.1983.tb01075.x">https://doi.org/10.1111/j.1756-1051.1983.tb01075.x</ext-link></mixed-citation></ref><ref id="B9"><mixed-citation xmlns:xlink="http://www.w3.org/1999/xlink" xlink:type="simple">
          <person-group><name name-style="western"><surname>Crouan</surname><given-names>PL</given-names></name><name name-style="western"><surname>Crouan</surname><given-names>HM</given-names></name></person-group> (<year>1858</year>) <article-title>Note sur neuf <italic><tp:taxon-name><tp:taxon-name-part taxon-name-part-type="genus">Ascobolus</tp:taxon-name-part></tp:taxon-name></italic> nouveaux. Annales des sciences naturelles botanique ser. 4.</article-title> <source>,</source> <volume>10</volume>: <fpage>193</fpage>–<lpage>199</lpage>.</mixed-citation></ref><ref id="B8"><mixed-citation xmlns:xlink="http://www.w3.org/1999/xlink" xlink:type="simple">
          <person-group><name name-style="western"><surname>Cooke</surname><given-names>MC</given-names></name></person-group> (<year>1877</year>) <article-title>New British fungi.</article-title> <source>Grevillea</source> <volume>5</volume>(<issue>35</issue>): <fpage>118</fpage>–<lpage>122</lpage>.</mixed-citation></ref><ref id="B39"><mixed-citation xmlns:xlink="http://www.w3.org/1999/xlink" xlink:type="simple">
          <person-group><name name-style="western"><surname>Kish</surname><given-names>LP</given-names></name></person-group> (<year>1974</year>) <article-title>Culture and cytological development of <italic><tp:taxon-name><tp:taxon-name-part taxon-name-part-type="genus">Coprotus</tp:taxon-name-part> <tp:taxon-name-part taxon-name-part-type="species">lacteus</tp:taxon-name-part></tp:taxon-name></italic> (<tp:taxon-name><tp:taxon-name-part taxon-name-part-type="genus">Pezizales</tp:taxon-name-part></tp:taxon-name>).</article-title> <source>Mycologia</source> <volume>66</volume>(<issue>3</issue>): <fpage>422</fpage>–<lpage>435</lpage>. <ext-link xlink:type="simple" ext-link-type="doi" xlink:href="10.2307/3758486">https://doi.org/10.2307/3758486</ext-link></mixed-citation></ref><ref id="B7"><mixed-citation xmlns:xlink="http://www.w3.org/1999/xlink" xlink:type="simple">
          <person-group><name name-style="western"><surname>Chang</surname><given-names>J-H</given-names></name><name name-style="western"><surname>Wang</surname><given-names>Y-Z</given-names></name></person-group> (<year>2009</year>) <article-title>Notes on coprophilous discomycetes from Taiwan. V.</article-title> <source>Collection and Research</source> <volume>22</volume>: <fpage>127</fpage>–<lpage>130</lpage>.</mixed-citation></ref><ref id="B21"><mixed-citation xmlns:xlink="http://www.w3.org/1999/xlink" xlink:type="simple">
          <person-group><name name-style="western"><surname>Gibson</surname><given-names>JL</given-names></name><name name-style="western"><surname>Kimbrough</surname><given-names>JW</given-names></name></person-group> (<year>1980</year>) <article-title>A new spherical spored species of <italic><tp:taxon-name><tp:taxon-name-part taxon-name-part-type="genus">Coprotus</tp:taxon-name-part></tp:taxon-name></italic> (<tp:taxon-name><tp:taxon-name-part taxon-name-part-type="genus">Pezizales</tp:taxon-name-part></tp:taxon-name>).</article-title> <source>Mycotaxon</source> <volume>11</volume>(<issue>1</issue>): <fpage>376</fpage>–<lpage>380</lpage>.</mixed-citation></ref><ref id="B5"><mixed-citation xmlns:xlink="http://www.w3.org/1999/xlink" xlink:type="simple">
          <person-group><name name-style="western"><surname>Bell</surname><given-names>A</given-names></name><name name-style="western"><surname>Kimbrough</surname><given-names>JW</given-names></name></person-group> (<year>1973</year>) <article-title><italic><tp:taxon-name><tp:taxon-name-part taxon-name-part-type="genus">Coprotus</tp:taxon-name-part> <tp:taxon-name-part taxon-name-part-type="species">trichosurus</tp:taxon-name-part></tp:taxon-name></italic> sp. nov. from New Zealand.</article-title> <source>Transactions of the British Mycological Society</source> <volume>61</volume>(<issue>1</issue>): <fpage>190</fpage>–<lpage>193</lpage>. <ext-link xlink:type="simple" ext-link-type="doi" xlink:href="10.1016/S0007-1536(73)80103-2">https://doi.org/10.1016/S0007-1536(73)80103-2</ext-link></mixed-citation></ref><ref id="B75"><mixed-citation xmlns:xlink="http://www.w3.org/1999/xlink" xlink:type="simple">
          <person-group><name name-style="western"><surname>Wang</surname><given-names>Y-Z</given-names></name></person-group> (<year>1994</year>) <article-title>Two new coprophilous discomycetes (<tp:taxon-name><tp:taxon-name-part taxon-name-part-type="genus">Pezizales</tp:taxon-name-part></tp:taxon-name>) from Taiwan.</article-title> <source>Mycotaxon</source> <volume>52</volume>(<issue>1</issue>): <fpage>83</fpage>–<lpage>89</lpage>.</mixed-citation></ref><ref id="B44"><mixed-citation xmlns:xlink="http://www.w3.org/1999/xlink" xlink:type="simple">
          <person-group><name name-style="western"><surname>Le Gal</surname><given-names>M</given-names></name></person-group> (<year>1960</year>) <article-title>Les Discomycètes de l’herbier Crouan. Deuxième série. Annales des sciences naturelles, Botanique, 12 sér.</article-title> <source>,</source> <volume>1</volume>: <fpage>441</fpage>–<lpage>467</lpage>.</mixed-citation></ref><ref id="B22"><mixed-citation xmlns:xlink="http://www.w3.org/1999/xlink" xlink:type="simple">
          <person-group><name name-style="western"><surname>Häffner</surname><given-names>J</given-names></name></person-group> (<year>1996</year>) Pilzaufsammlungen vom Rand der Sahara. Rheinland-Pfälzisches Pilzjournal 5+6(2+1): 134–176.</mixed-citation></ref><ref id="B68"><mixed-citation xmlns:xlink="http://www.w3.org/1999/xlink" xlink:type="simple">
          <person-group><name name-style="western"><surname>Thind</surname><given-names>KS</given-names></name><name name-style="western"><surname>Waraitch</surname><given-names>KS</given-names></name></person-group> (<year>1970</year>) <article-title>The <tp:taxon-name><tp:taxon-name-part taxon-name-part-type="genus">Pezizales</tp:taxon-name-part></tp:taxon-name> of India – X. Research Bulletin (N.S.</article-title> <source>) of the Panjab University</source> <volume>21</volume>(<issue>1–2</issue>): <fpage>145</fpage>–<lpage>155</lpage>.</mixed-citation></ref><ref id="B42"><mixed-citation xmlns:xlink="http://www.w3.org/1999/xlink" xlink:type="simple">
          <person-group><name name-style="western"><surname>Kušan</surname><given-names>I</given-names></name><name name-style="western"><surname>Matočec</surname><given-names>N</given-names></name><name name-style="western"><surname>Antonić</surname><given-names>O</given-names></name><name name-style="western"><surname>Hairaud</surname><given-names>M</given-names></name></person-group> (<year>2014</year>) <article-title>Biogeographical variability and re-description of an imperfectly known species <italic><tp:taxon-name><tp:taxon-name-part taxon-name-part-type="genus">Hamatocanthoscypha</tp:taxon-name-part> <tp:taxon-name-part taxon-name-part-type="species">rotundispora</tp:taxon-name-part></tp:taxon-name></italic> (<tp:taxon-name><tp:taxon-name-part taxon-name-part-type="genus">Helotiales</tp:taxon-name-part></tp:taxon-name>, <tp:taxon-name><tp:taxon-name-part taxon-name-part-type="family">Hyaloscyphaceae</tp:taxon-name-part></tp:taxon-name>).</article-title> <source>Phytotaxa</source> <volume>170</volume>(<issue>1</issue>): <fpage>1</fpage>–<lpage>12</lpage>. <ext-link xlink:type="simple" ext-link-type="doi" xlink:href="10.11646/phytotaxa.170.1.1">http://dx.doi.org/10.11646/phytotaxa.170.1.1</ext-link></mixed-citation></ref></ref-list></tp:taxon-treatment>
